# Supplementary material for: Episodes of fever in neutropenia in pediatric patients with cancer in Bern, Switzerland, 1993–2012
Source: Sci Data. 2019 Jan 15;6:180304. doi: 10.1038/sdata.2018.304 (PMC6335615; doi:10.1038/sdata.2018.304)
Supplement: Supplementary file 1 [file sdata2018304-isa1.zip]

Archive with 3 entries (3 files):
- i_Investigation.txt
- s_Ammann425A_study.txt
- a_Ammann425A_assay.txt
