# Supplementary material for: Episodes of fever in neutropenia in pediatric patients with cancer in Bern, Switzerland, 1993–2012
Source: Sci Data. 2019 Jan 15;6:180304. doi: 10.1038/sdata.2018.304 (PMC6335615; doi:10.1038/sdata.2018.304)
Supplement: Supplementary file 1 [file sdata2018304-isa1.zip › i_Investigation.txt]

# Investigation File generated for Scientific Data with Investigation File Authoring Tool version 0.1.0 on 11/12/2018 - This metadata file is CC0
ONTOLOGY SOURCE REFERENCE
Term Source Name	NCBITaxon	VO	ERO	OBI	ECG
Term Source File	http://data.bioontology.org/ontologies/NCBITAXON	http://data.bioontology.org/ontologies/VO	http://data.bioontology.org/ontologies/ERO	http://data.bioontology.org/ontologies/OBI	http://data.bioontology.org/ontologies/ECG
Term Source Version	2016AB	Vision Release; 1.0.788	2013-08-02	2014-08-18	1
Term Source Description	National Center for Biotechnology Information (NCBI) Organismal Classification	Vaccine Ontology	Eagle-I Research Resource Ontology	Ontology for Biomedical Investigations	Electrocardiography Ontology
INVESTIGATION
Investigation Identifier
Investigation Title
Investigation Description
Investigation Submission Date
Investigation Public Release Date
INVESTIGATION PUBLICATIONS
Investigation PubMed ID
Investigation Publication DOI
Investigation Publication Author List
Investigation Publication Title
Investigation Publication Status
Investigation Publication Status Term Accession Number
Investigation Publication Status Term Source REF
INVESTIGATION CONTACTS
Investigation Person Last Name
Investigation Person Mid Initials
Investigation Person First Name
Investigation Person Address
Investigation Person Phone
Investigation Person Fax
Investigation Person Email
Investigation Person Affiliation
Investigation Person Roles
Investigation Person Roles Term Accession Number
Investigation Person Roles Term Source REF
STUDY
Study Identifier	10.1038/sdata.2018.304
Study Title	Episodes of fever in neutropenia in pediatric patients with cancer in Bern, Switzerland, 1993–2012
Study Submission Date	07/08/2018
Study Public Release Date	15/01/2019
Study Description	http://www.nature.com/articles/sdata2018304#abstract
Study File Name	s_Ammann425A_study.txt
Comment[Subject Keywords]	//;//;///
Comment[Manuscript Licence]	CC BY-4.0
Comment[Experimental Metadata Licence]	CC0
Comment[Supplementary Information File Name]	
Comment[Supplementary Information File Type]	x-zip-compressed
Comment[Supplementary Information File URL]	http://www.nature.com/articles/sdata2018304#supplementary-information
Comment[Data Repository]	figshare
Comment[Data Record Accession]	doi:10.6084/m9.figshare.5769732.v4
Comment[Data Record URI]	https://doi.org/10.6084/m9.figshare.5769732.v4
STUDY DESIGN DESCRIPTORS
Study Design Type	cohort study design	disease outcome analysis objective	longitudinal study design	observation design
Study Design Type Term Accession Number	OBCS:0000106	ERO:0100144	""	OBI:0300311
Study Design Type Term Source REF	VO	ERO	""	OBI
STUDY PUBLICATIONS
Study PubMed ID
Study Publication DOI
Study Publication Author List
Study Publication Title
Study Publication Status
Study Publication Status Term Accession Number
Study Publication Status Term Source REF
STUDY FACTORS
Study Factor Name
Study Factor Type
Study Factor Type Term Accession Number
Study Factor Type Term Source REF
STUDY ASSAYS
Study Assay Measurement Type	Clinical_Chart
Study Assay Measurement Type Term Accession Number	ECG:ECG_000000524
Study Assay Measurement Type Term Source REF	ECG
Study Assay Technology Type	digital curation
Study Assay Technology Type Term Accession Number	""
Study Assay Technology Type Term Source REF	""
Study Assay Technology Platform	""
Study Assay File Name	a_Ammann425A_assay.txt
STUDY PROTOCOLS
Study Protocol Name	Patients	dataset compilation
Study Protocol Type	selection	digital curation
Study Protocol Type Term Accession Number	OBI:0001928	OBI:0302914
Study Protocol Type Term Source REF	OBI	OBI
Study Protocol Description		
Study Protocol URI	""	""
Study Protocol Version		
Study Protocol Parameters Name	""	""
Study Protocol Parameters Name Term Accession Number	""	""
Study Protocol Parameters Name Term Source REF	""	""
Study Protocol Components Name	""	""
Study Protocol Components Type	""	""
Study Protocol Components Type Term Accession Number	""	""
Study Protocol Components Type Term Source REF	""	""
STUDY CONTACTS
Study Person Last Name	Zermatten	Koenig	von Allmen	Agyeman	Ammann
Study Person First Name	Maxime G.	Christa	Annina	Philipp	Roland A.
Study Person Mid Initials					
Study Person Email	""	""	""	""	roland.ammann@insel.ch
Study Person Phone					
Study Person Fax					
Study Person Address					
Study Person Affiliation	Division of Pediatric Hematology/Oncology, Department of Pediatrics, Inselspital, Bern University Hospital, University of Bern, Bern, Switzerland	Division of Pediatric Hematology/Oncology, Department of Pediatrics, Inselspital, Bern University Hospital, University of Bern, Bern, Switzerland	Centre for Reviews and Dissemination, University of York, York, UK	Department of Pediatrics, Inselspital, Bern University Hospital, University of Bern, Bern, Switzerland	Division of Pediatric Hematology/Oncology, Department of Pediatrics, Inselspital, Bern University Hospital, University of Bern, Bern, Switzerland
Study Person Roles					
Study Person Roles Term Accession Number					
Study Person Roles Term Source REF					
Comment[Study Person ORCID]		0000-0002-9965-5183			
Comment[Funder]					
Comment[FundRef ID]					
Comment[Funder Term Source REF]					
Comment[Grant Identifier]					
