# Supplementary material for: Episodes of fever in neutropenia in pediatric patients with cancer in Bern, Switzerland, 1993–2012
Source: Sci Data. 2019 Jan 15;6:180304. doi: 10.1038/sdata.2018.304 (PMC6335615; doi:10.1038/sdata.2018.304)
Supplement: Supplementary file 1 [file sdata2018304-isa1.zip › s_Ammann425A_study.txt]

Source Name	Characteristics[organism]	Term Source REF	Term Accession Number	Protocol REF	Sample Name
University of Bern pediatric cancer patient	Homo sapiens	NCBITaxon	NCBITaxon:9606	Patients	RANDOM.ID_1
University of Bern pediatric cancer patient	Homo sapiens	NCBITaxon	NCBITaxon:9606	Patients	RANDOM.ID_2
University of Bern pediatric cancer patient	Homo sapiens	NCBITaxon	NCBITaxon:9606	Patients	RANDOM.ID_3
University of Bern pediatric cancer patient	Homo sapiens	NCBITaxon	NCBITaxon:9606	Patients	RANDOM.ID_4
University of Bern pediatric cancer patient	Homo sapiens	NCBITaxon	NCBITaxon:9606	Patients	RANDOM.ID_5
University of Bern pediatric cancer patient	Homo sapiens	NCBITaxon	NCBITaxon:9606	Patients	RANDOM.ID_6
University of Bern pediatric cancer patient	Homo sapiens	NCBITaxon	NCBITaxon:9606	Patients	RANDOM.ID_7
University of Bern pediatric cancer patient	Homo sapiens	NCBITaxon	NCBITaxon:9606	Patients	RANDOM.ID_8
University of Bern pediatric cancer patient	Homo sapiens	NCBITaxon	NCBITaxon:9606	Patients	RANDOM.ID_9
University of Bern pediatric cancer patient	Homo sapiens	NCBITaxon	NCBITaxon:9606	Patients	RANDOM.ID_10
University of Bern pediatric cancer patient	Homo sapiens	NCBITaxon	NCBITaxon:9606	Patients	RANDOM.ID_11
University of Bern pediatric cancer patient	Homo sapiens	NCBITaxon	NCBITaxon:9606	Patients	RANDOM.ID_12
University of Bern pediatric cancer patient	Homo sapiens	NCBITaxon	NCBITaxon:9606	Patients	RANDOM.ID_13
University of Bern pediatric cancer patient	Homo sapiens	NCBITaxon	NCBITaxon:9606	Patients	RANDOM.ID_14
University of Bern pediatric cancer patient	Homo sapiens	NCBITaxon	NCBITaxon:9606	Patients	RANDOM.ID_15
University of Bern pediatric cancer patient	Homo sapiens	NCBITaxon	NCBITaxon:9606	Patients	RANDOM.ID_16
University of Bern pediatric cancer patient	Homo sapiens	NCBITaxon	NCBITaxon:9606	Patients	RANDOM.ID_17
University of Bern pediatric cancer patient	Homo sapiens	NCBITaxon	NCBITaxon:9606	Patients	RANDOM.ID_18
University of Bern pediatric cancer patient	Homo sapiens	NCBITaxon	NCBITaxon:9606	Patients	RANDOM.ID_19
University of Bern pediatric cancer patient	Homo sapiens	NCBITaxon	NCBITaxon:9606	Patients	RANDOM.ID_20
University of Bern pediatric cancer patient	Homo sapiens	NCBITaxon	NCBITaxon:9606	Patients	RANDOM.ID_21
University of Bern pediatric cancer patient	Homo sapiens	NCBITaxon	NCBITaxon:9606	Patients	RANDOM.ID_22
University of Bern pediatric cancer patient	Homo sapiens	NCBITaxon	NCBITaxon:9606	Patients	RANDOM.ID_23
University of Bern pediatric cancer patient	Homo sapiens	NCBITaxon	NCBITaxon:9606	Patients	RANDOM.ID_24
University of Bern pediatric cancer patient	Homo sapiens	NCBITaxon	NCBITaxon:9606	Patients	RANDOM.ID_25
University of Bern pediatric cancer patient	Homo sapiens	NCBITaxon	NCBITaxon:9606	Patients	RANDOM.ID_26
University of Bern pediatric cancer patient	Homo sapiens	NCBITaxon	NCBITaxon:9606	Patients	RANDOM.ID_27
University of Bern pediatric cancer patient	Homo sapiens	NCBITaxon	NCBITaxon:9606	Patients	RANDOM.ID_28
University of Bern pediatric cancer patient	Homo sapiens	NCBITaxon	NCBITaxon:9606	Patients	RANDOM.ID_29
University of Bern pediatric cancer patient	Homo sapiens	NCBITaxon	NCBITaxon:9606	Patients	RANDOM.ID_30
University of Bern pediatric cancer patient	Homo sapiens	NCBITaxon	NCBITaxon:9606	Patients	RANDOM.ID_31
University of Bern pediatric cancer patient	Homo sapiens	NCBITaxon	NCBITaxon:9606	Patients	RANDOM.ID_32
University of Bern pediatric cancer patient	Homo sapiens	NCBITaxon	NCBITaxon:9606	Patients	RANDOM.ID_33
University of Bern pediatric cancer patient	Homo sapiens	NCBITaxon	NCBITaxon:9606	Patients	RANDOM.ID_34
University of Bern pediatric cancer patient	Homo sapiens	NCBITaxon	NCBITaxon:9606	Patients	RANDOM.ID_35
University of Bern pediatric cancer patient	Homo sapiens	NCBITaxon	NCBITaxon:9606	Patients	RANDOM.ID_36
University of Bern pediatric cancer patient	Homo sapiens	NCBITaxon	NCBITaxon:9606	Patients	RANDOM.ID_37
University of Bern pediatric cancer patient	Homo sapiens	NCBITaxon	NCBITaxon:9606	Patients	RANDOM.ID_38
University of Bern pediatric cancer patient	Homo sapiens	NCBITaxon	NCBITaxon:9606	Patients	RANDOM.ID_39
University of Bern pediatric cancer patient	Homo sapiens	NCBITaxon	NCBITaxon:9606	Patients	RANDOM.ID_40
University of Bern pediatric cancer patient	Homo sapiens	NCBITaxon	NCBITaxon:9606	Patients	RANDOM.ID_41
University of Bern pediatric cancer patient	Homo sapiens	NCBITaxon	NCBITaxon:9606	Patients	RANDOM.ID_42
University of Bern pediatric cancer patient	Homo sapiens	NCBITaxon	NCBITaxon:9606	Patients	RANDOM.ID_43
University of Bern pediatric cancer patient	Homo sapiens	NCBITaxon	NCBITaxon:9606	Patients	RANDOM.ID_44
University of Bern pediatric cancer patient	Homo sapiens	NCBITaxon	NCBITaxon:9606	Patients	RANDOM.ID_45
University of Bern pediatric cancer patient	Homo sapiens	NCBITaxon	NCBITaxon:9606	Patients	RANDOM.ID_46
University of Bern pediatric cancer patient	Homo sapiens	NCBITaxon	NCBITaxon:9606	Patients	RANDOM.ID_47
University of Bern pediatric cancer patient	Homo sapiens	NCBITaxon	NCBITaxon:9606	Patients	RANDOM.ID_48
University of Bern pediatric cancer patient	Homo sapiens	NCBITaxon	NCBITaxon:9606	Patients	RANDOM.ID_49
University of Bern pediatric cancer patient	Homo sapiens	NCBITaxon	NCBITaxon:9606	Patients	RANDOM.ID_50
University of Bern pediatric cancer patient	Homo sapiens	NCBITaxon	NCBITaxon:9606	Patients	RANDOM.ID_51
University of Bern pediatric cancer patient	Homo sapiens	NCBITaxon	NCBITaxon:9606	Patients	RANDOM.ID_52
University of Bern pediatric cancer patient	Homo sapiens	NCBITaxon	NCBITaxon:9606	Patients	RANDOM.ID_53
University of Bern pediatric cancer patient	Homo sapiens	NCBITaxon	NCBITaxon:9606	Patients	RANDOM.ID_54
University of Bern pediatric cancer patient	Homo sapiens	NCBITaxon	NCBITaxon:9606	Patients	RANDOM.ID_55
University of Bern pediatric cancer patient	Homo sapiens	NCBITaxon	NCBITaxon:9606	Patients	RANDOM.ID_56
University of Bern pediatric cancer patient	Homo sapiens	NCBITaxon	NCBITaxon:9606	Patients	RANDOM.ID_57
University of Bern pediatric cancer patient	Homo sapiens	NCBITaxon	NCBITaxon:9606	Patients	RANDOM.ID_58
University of Bern pediatric cancer patient	Homo sapiens	NCBITaxon	NCBITaxon:9606	Patients	RANDOM.ID_59
University of Bern pediatric cancer patient	Homo sapiens	NCBITaxon	NCBITaxon:9606	Patients	RANDOM.ID_60
University of Bern pediatric cancer patient	Homo sapiens	NCBITaxon	NCBITaxon:9606	Patients	RANDOM.ID_61
University of Bern pediatric cancer patient	Homo sapiens	NCBITaxon	NCBITaxon:9606	Patients	RANDOM.ID_62
University of Bern pediatric cancer patient	Homo sapiens	NCBITaxon	NCBITaxon:9606	Patients	RANDOM.ID_63
University of Bern pediatric cancer patient	Homo sapiens	NCBITaxon	NCBITaxon:9606	Patients	RANDOM.ID_64
University of Bern pediatric cancer patient	Homo sapiens	NCBITaxon	NCBITaxon:9606	Patients	RANDOM.ID_65
University of Bern pediatric cancer patient	Homo sapiens	NCBITaxon	NCBITaxon:9606	Patients	RANDOM.ID_66
University of Bern pediatric cancer patient	Homo sapiens	NCBITaxon	NCBITaxon:9606	Patients	RANDOM.ID_67
University of Bern pediatric cancer patient	Homo sapiens	NCBITaxon	NCBITaxon:9606	Patients	RANDOM.ID_68
University of Bern pediatric cancer patient	Homo sapiens	NCBITaxon	NCBITaxon:9606	Patients	RANDOM.ID_69
University of Bern pediatric cancer patient	Homo sapiens	NCBITaxon	NCBITaxon:9606	Patients	RANDOM.ID_70
University of Bern pediatric cancer patient	Homo sapiens	NCBITaxon	NCBITaxon:9606	Patients	RANDOM.ID_71
University of Bern pediatric cancer patient	Homo sapiens	NCBITaxon	NCBITaxon:9606	Patients	RANDOM.ID_72
University of Bern pediatric cancer patient	Homo sapiens	NCBITaxon	NCBITaxon:9606	Patients	RANDOM.ID_73
University of Bern pediatric cancer patient	Homo sapiens	NCBITaxon	NCBITaxon:9606	Patients	RANDOM.ID_74
University of Bern pediatric cancer patient	Homo sapiens	NCBITaxon	NCBITaxon:9606	Patients	RANDOM.ID_75
University of Bern pediatric cancer patient	Homo sapiens	NCBITaxon	NCBITaxon:9606	Patients	RANDOM.ID_76
University of Bern pediatric cancer patient	Homo sapiens	NCBITaxon	NCBITaxon:9606	Patients	RANDOM.ID_77
University of Bern pediatric cancer patient	Homo sapiens	NCBITaxon	NCBITaxon:9606	Patients	RANDOM.ID_78
University of Bern pediatric cancer patient	Homo sapiens	NCBITaxon	NCBITaxon:9606	Patients	RANDOM.ID_79
University of Bern pediatric cancer patient	Homo sapiens	NCBITaxon	NCBITaxon:9606	Patients	RANDOM.ID_80
University of Bern pediatric cancer patient	Homo sapiens	NCBITaxon	NCBITaxon:9606	Patients	RANDOM.ID_81
University of Bern pediatric cancer patient	Homo sapiens	NCBITaxon	NCBITaxon:9606	Patients	RANDOM.ID_82
University of Bern pediatric cancer patient	Homo sapiens	NCBITaxon	NCBITaxon:9606	Patients	RANDOM.ID_83
University of Bern pediatric cancer patient	Homo sapiens	NCBITaxon	NCBITaxon:9606	Patients	RANDOM.ID_84
University of Bern pediatric cancer patient	Homo sapiens	NCBITaxon	NCBITaxon:9606	Patients	RANDOM.ID_85
University of Bern pediatric cancer patient	Homo sapiens	NCBITaxon	NCBITaxon:9606	Patients	RANDOM.ID_86
University of Bern pediatric cancer patient	Homo sapiens	NCBITaxon	NCBITaxon:9606	Patients	RANDOM.ID_87
University of Bern pediatric cancer patient	Homo sapiens	NCBITaxon	NCBITaxon:9606	Patients	RANDOM.ID_88
University of Bern pediatric cancer patient	Homo sapiens	NCBITaxon	NCBITaxon:9606	Patients	RANDOM.ID_89
University of Bern pediatric cancer patient	Homo sapiens	NCBITaxon	NCBITaxon:9606	Patients	RANDOM.ID_90
University of Bern pediatric cancer patient	Homo sapiens	NCBITaxon	NCBITaxon:9606	Patients	RANDOM.ID_91
University of Bern pediatric cancer patient	Homo sapiens	NCBITaxon	NCBITaxon:9606	Patients	RANDOM.ID_92
University of Bern pediatric cancer patient	Homo sapiens	NCBITaxon	NCBITaxon:9606	Patients	RANDOM.ID_93
University of Bern pediatric cancer patient	Homo sapiens	NCBITaxon	NCBITaxon:9606	Patients	RANDOM.ID_94
University of Bern pediatric cancer patient	Homo sapiens	NCBITaxon	NCBITaxon:9606	Patients	RANDOM.ID_95
University of Bern pediatric cancer patient	Homo sapiens	NCBITaxon	NCBITaxon:9606	Patients	RANDOM.ID_96
University of Bern pediatric cancer patient	Homo sapiens	NCBITaxon	NCBITaxon:9606	Patients	RANDOM.ID_97
University of Bern pediatric cancer patient	Homo sapiens	NCBITaxon	NCBITaxon:9606	Patients	RANDOM.ID_98
University of Bern pediatric cancer patient	Homo sapiens	NCBITaxon	NCBITaxon:9606	Patients	RANDOM.ID_99
University of Bern pediatric cancer patient	Homo sapiens	NCBITaxon	NCBITaxon:9606	Patients	RANDOM.ID_100
University of Bern pediatric cancer patient	Homo sapiens	NCBITaxon	NCBITaxon:9606	Patients	RANDOM.ID_101
University of Bern pediatric cancer patient	Homo sapiens	NCBITaxon	NCBITaxon:9606	Patients	RANDOM.ID_102
University of Bern pediatric cancer patient	Homo sapiens	NCBITaxon	NCBITaxon:9606	Patients	RANDOM.ID_103
University of Bern pediatric cancer patient	Homo sapiens	NCBITaxon	NCBITaxon:9606	Patients	RANDOM.ID_104
University of Bern pediatric cancer patient	Homo sapiens	NCBITaxon	NCBITaxon:9606	Patients	RANDOM.ID_105
University of Bern pediatric cancer patient	Homo sapiens	NCBITaxon	NCBITaxon:9606	Patients	RANDOM.ID_106
University of Bern pediatric cancer patient	Homo sapiens	NCBITaxon	NCBITaxon:9606	Patients	RANDOM.ID_107
University of Bern pediatric cancer patient	Homo sapiens	NCBITaxon	NCBITaxon:9606	Patients	RANDOM.ID_108
University of Bern pediatric cancer patient	Homo sapiens	NCBITaxon	NCBITaxon:9606	Patients	RANDOM.ID_109
University of Bern pediatric cancer patient	Homo sapiens	NCBITaxon	NCBITaxon:9606	Patients	RANDOM.ID_110
University of Bern pediatric cancer patient	Homo sapiens	NCBITaxon	NCBITaxon:9606	Patients	RANDOM.ID_111
University of Bern pediatric cancer patient	Homo sapiens	NCBITaxon	NCBITaxon:9606	Patients	RANDOM.ID_112
University of Bern pediatric cancer patient	Homo sapiens	NCBITaxon	NCBITaxon:9606	Patients	RANDOM.ID_113
University of Bern pediatric cancer patient	Homo sapiens	NCBITaxon	NCBITaxon:9606	Patients	RANDOM.ID_114
University of Bern pediatric cancer patient	Homo sapiens	NCBITaxon	NCBITaxon:9606	Patients	RANDOM.ID_115
University of Bern pediatric cancer patient	Homo sapiens	NCBITaxon	NCBITaxon:9606	Patients	RANDOM.ID_116
University of Bern pediatric cancer patient	Homo sapiens	NCBITaxon	NCBITaxon:9606	Patients	RANDOM.ID_117
University of Bern pediatric cancer patient	Homo sapiens	NCBITaxon	NCBITaxon:9606	Patients	RANDOM.ID_118
University of Bern pediatric cancer patient	Homo sapiens	NCBITaxon	NCBITaxon:9606	Patients	RANDOM.ID_119
University of Bern pediatric cancer patient	Homo sapiens	NCBITaxon	NCBITaxon:9606	Patients	RANDOM.ID_120
University of Bern pediatric cancer patient	Homo sapiens	NCBITaxon	NCBITaxon:9606	Patients	RANDOM.ID_121
University of Bern pediatric cancer patient	Homo sapiens	NCBITaxon	NCBITaxon:9606	Patients	RANDOM.ID_122
University of Bern pediatric cancer patient	Homo sapiens	NCBITaxon	NCBITaxon:9606	Patients	RANDOM.ID_123
University of Bern pediatric cancer patient	Homo sapiens	NCBITaxon	NCBITaxon:9606	Patients	RANDOM.ID_124
University of Bern pediatric cancer patient	Homo sapiens	NCBITaxon	NCBITaxon:9606	Patients	RANDOM.ID_125
University of Bern pediatric cancer patient	Homo sapiens	NCBITaxon	NCBITaxon:9606	Patients	RANDOM.ID_126
University of Bern pediatric cancer patient	Homo sapiens	NCBITaxon	NCBITaxon:9606	Patients	RANDOM.ID_127
University of Bern pediatric cancer patient	Homo sapiens	NCBITaxon	NCBITaxon:9606	Patients	RANDOM.ID_128
University of Bern pediatric cancer patient	Homo sapiens	NCBITaxon	NCBITaxon:9606	Patients	RANDOM.ID_129
University of Bern pediatric cancer patient	Homo sapiens	NCBITaxon	NCBITaxon:9606	Patients	RANDOM.ID_130
University of Bern pediatric cancer patient	Homo sapiens	NCBITaxon	NCBITaxon:9606	Patients	RANDOM.ID_131
University of Bern pediatric cancer patient	Homo sapiens	NCBITaxon	NCBITaxon:9606	Patients	RANDOM.ID_132
University of Bern pediatric cancer patient	Homo sapiens	NCBITaxon	NCBITaxon:9606	Patients	RANDOM.ID_133
University of Bern pediatric cancer patient	Homo sapiens	NCBITaxon	NCBITaxon:9606	Patients	RANDOM.ID_134
University of Bern pediatric cancer patient	Homo sapiens	NCBITaxon	NCBITaxon:9606	Patients	RANDOM.ID_135
University of Bern pediatric cancer patient	Homo sapiens	NCBITaxon	NCBITaxon:9606	Patients	RANDOM.ID_136
University of Bern pediatric cancer patient	Homo sapiens	NCBITaxon	NCBITaxon:9606	Patients	RANDOM.ID_137
University of Bern pediatric cancer patient	Homo sapiens	NCBITaxon	NCBITaxon:9606	Patients	RANDOM.ID_138
University of Bern pediatric cancer patient	Homo sapiens	NCBITaxon	NCBITaxon:9606	Patients	RANDOM.ID_139
University of Bern pediatric cancer patient	Homo sapiens	NCBITaxon	NCBITaxon:9606	Patients	RANDOM.ID_140
University of Bern pediatric cancer patient	Homo sapiens	NCBITaxon	NCBITaxon:9606	Patients	RANDOM.ID_141
University of Bern pediatric cancer patient	Homo sapiens	NCBITaxon	NCBITaxon:9606	Patients	RANDOM.ID_142
University of Bern pediatric cancer patient	Homo sapiens	NCBITaxon	NCBITaxon:9606	Patients	RANDOM.ID_143
University of Bern pediatric cancer patient	Homo sapiens	NCBITaxon	NCBITaxon:9606	Patients	RANDOM.ID_144
University of Bern pediatric cancer patient	Homo sapiens	NCBITaxon	NCBITaxon:9606	Patients	RANDOM.ID_145
University of Bern pediatric cancer patient	Homo sapiens	NCBITaxon	NCBITaxon:9606	Patients	RANDOM.ID_146
University of Bern pediatric cancer patient	Homo sapiens	NCBITaxon	NCBITaxon:9606	Patients	RANDOM.ID_147
University of Bern pediatric cancer patient	Homo sapiens	NCBITaxon	NCBITaxon:9606	Patients	RANDOM.ID_148
University of Bern pediatric cancer patient	Homo sapiens	NCBITaxon	NCBITaxon:9606	Patients	RANDOM.ID_149
University of Bern pediatric cancer patient	Homo sapiens	NCBITaxon	NCBITaxon:9606	Patients	RANDOM.ID_150
University of Bern pediatric cancer patient	Homo sapiens	NCBITaxon	NCBITaxon:9606	Patients	RANDOM.ID_151
University of Bern pediatric cancer patient	Homo sapiens	NCBITaxon	NCBITaxon:9606	Patients	RANDOM.ID_152
University of Bern pediatric cancer patient	Homo sapiens	NCBITaxon	NCBITaxon:9606	Patients	RANDOM.ID_153
University of Bern pediatric cancer patient	Homo sapiens	NCBITaxon	NCBITaxon:9606	Patients	RANDOM.ID_154
University of Bern pediatric cancer patient	Homo sapiens	NCBITaxon	NCBITaxon:9606	Patients	RANDOM.ID_155
University of Bern pediatric cancer patient	Homo sapiens	NCBITaxon	NCBITaxon:9606	Patients	RANDOM.ID_156
University of Bern pediatric cancer patient	Homo sapiens	NCBITaxon	NCBITaxon:9606	Patients	RANDOM.ID_157
University of Bern pediatric cancer patient	Homo sapiens	NCBITaxon	NCBITaxon:9606	Patients	RANDOM.ID_158
University of Bern pediatric cancer patient	Homo sapiens	NCBITaxon	NCBITaxon:9606	Patients	RANDOM.ID_159
University of Bern pediatric cancer patient	Homo sapiens	NCBITaxon	NCBITaxon:9606	Patients	RANDOM.ID_160
University of Bern pediatric cancer patient	Homo sapiens	NCBITaxon	NCBITaxon:9606	Patients	RANDOM.ID_161
University of Bern pediatric cancer patient	Homo sapiens	NCBITaxon	NCBITaxon:9606	Patients	RANDOM.ID_162
University of Bern pediatric cancer patient	Homo sapiens	NCBITaxon	NCBITaxon:9606	Patients	RANDOM.ID_163
University of Bern pediatric cancer patient	Homo sapiens	NCBITaxon	NCBITaxon:9606	Patients	RANDOM.ID_164
University of Bern pediatric cancer patient	Homo sapiens	NCBITaxon	NCBITaxon:9606	Patients	RANDOM.ID_165
University of Bern pediatric cancer patient	Homo sapiens	NCBITaxon	NCBITaxon:9606	Patients	RANDOM.ID_166
University of Bern pediatric cancer patient	Homo sapiens	NCBITaxon	NCBITaxon:9606	Patients	RANDOM.ID_167
University of Bern pediatric cancer patient	Homo sapiens	NCBITaxon	NCBITaxon:9606	Patients	RANDOM.ID_168
University of Bern pediatric cancer patient	Homo sapiens	NCBITaxon	NCBITaxon:9606	Patients	RANDOM.ID_169
University of Bern pediatric cancer patient	Homo sapiens	NCBITaxon	NCBITaxon:9606	Patients	RANDOM.ID_170
University of Bern pediatric cancer patient	Homo sapiens	NCBITaxon	NCBITaxon:9606	Patients	RANDOM.ID_171
University of Bern pediatric cancer patient	Homo sapiens	NCBITaxon	NCBITaxon:9606	Patients	RANDOM.ID_172
University of Bern pediatric cancer patient	Homo sapiens	NCBITaxon	NCBITaxon:9606	Patients	RANDOM.ID_173
University of Bern pediatric cancer patient	Homo sapiens	NCBITaxon	NCBITaxon:9606	Patients	RANDOM.ID_174
University of Bern pediatric cancer patient	Homo sapiens	NCBITaxon	NCBITaxon:9606	Patients	RANDOM.ID_175
University of Bern pediatric cancer patient	Homo sapiens	NCBITaxon	NCBITaxon:9606	Patients	RANDOM.ID_176
University of Bern pediatric cancer patient	Homo sapiens	NCBITaxon	NCBITaxon:9606	Patients	RANDOM.ID_177
University of Bern pediatric cancer patient	Homo sapiens	NCBITaxon	NCBITaxon:9606	Patients	RANDOM.ID_178
University of Bern pediatric cancer patient	Homo sapiens	NCBITaxon	NCBITaxon:9606	Patients	RANDOM.ID_179
University of Bern pediatric cancer patient	Homo sapiens	NCBITaxon	NCBITaxon:9606	Patients	RANDOM.ID_180
University of Bern pediatric cancer patient	Homo sapiens	NCBITaxon	NCBITaxon:9606	Patients	RANDOM.ID_181
University of Bern pediatric cancer patient	Homo sapiens	NCBITaxon	NCBITaxon:9606	Patients	RANDOM.ID_182
University of Bern pediatric cancer patient	Homo sapiens	NCBITaxon	NCBITaxon:9606	Patients	RANDOM.ID_183
University of Bern pediatric cancer patient	Homo sapiens	NCBITaxon	NCBITaxon:9606	Patients	RANDOM.ID_184
University of Bern pediatric cancer patient	Homo sapiens	NCBITaxon	NCBITaxon:9606	Patients	RANDOM.ID_185
University of Bern pediatric cancer patient	Homo sapiens	NCBITaxon	NCBITaxon:9606	Patients	RANDOM.ID_186
University of Bern pediatric cancer patient	Homo sapiens	NCBITaxon	NCBITaxon:9606	Patients	RANDOM.ID_187
University of Bern pediatric cancer patient	Homo sapiens	NCBITaxon	NCBITaxon:9606	Patients	RANDOM.ID_188
University of Bern pediatric cancer patient	Homo sapiens	NCBITaxon	NCBITaxon:9606	Patients	RANDOM.ID_189
University of Bern pediatric cancer patient	Homo sapiens	NCBITaxon	NCBITaxon:9606	Patients	RANDOM.ID_190
University of Bern pediatric cancer patient	Homo sapiens	NCBITaxon	NCBITaxon:9606	Patients	RANDOM.ID_191
University of Bern pediatric cancer patient	Homo sapiens	NCBITaxon	NCBITaxon:9606	Patients	RANDOM.ID_192
University of Bern pediatric cancer patient	Homo sapiens	NCBITaxon	NCBITaxon:9606	Patients	RANDOM.ID_193
University of Bern pediatric cancer patient	Homo sapiens	NCBITaxon	NCBITaxon:9606	Patients	RANDOM.ID_194
University of Bern pediatric cancer patient	Homo sapiens	NCBITaxon	NCBITaxon:9606	Patients	RANDOM.ID_195
University of Bern pediatric cancer patient	Homo sapiens	NCBITaxon	NCBITaxon:9606	Patients	RANDOM.ID_196
University of Bern pediatric cancer patient	Homo sapiens	NCBITaxon	NCBITaxon:9606	Patients	RANDOM.ID_197
University of Bern pediatric cancer patient	Homo sapiens	NCBITaxon	NCBITaxon:9606	Patients	RANDOM.ID_198
University of Bern pediatric cancer patient	Homo sapiens	NCBITaxon	NCBITaxon:9606	Patients	RANDOM.ID_199
University of Bern pediatric cancer patient	Homo sapiens	NCBITaxon	NCBITaxon:9606	Patients	RANDOM.ID_200
University of Bern pediatric cancer patient	Homo sapiens	NCBITaxon	NCBITaxon:9606	Patients	RANDOM.ID_201
University of Bern pediatric cancer patient	Homo sapiens	NCBITaxon	NCBITaxon:9606	Patients	RANDOM.ID_202
University of Bern pediatric cancer patient	Homo sapiens	NCBITaxon	NCBITaxon:9606	Patients	RANDOM.ID_203
University of Bern pediatric cancer patient	Homo sapiens	NCBITaxon	NCBITaxon:9606	Patients	RANDOM.ID_204
University of Bern pediatric cancer patient	Homo sapiens	NCBITaxon	NCBITaxon:9606	Patients	RANDOM.ID_205
University of Bern pediatric cancer patient	Homo sapiens	NCBITaxon	NCBITaxon:9606	Patients	RANDOM.ID_206
University of Bern pediatric cancer patient	Homo sapiens	NCBITaxon	NCBITaxon:9606	Patients	RANDOM.ID_207
University of Bern pediatric cancer patient	Homo sapiens	NCBITaxon	NCBITaxon:9606	Patients	RANDOM.ID_208
University of Bern pediatric cancer patient	Homo sapiens	NCBITaxon	NCBITaxon:9606	Patients	RANDOM.ID_209
University of Bern pediatric cancer patient	Homo sapiens	NCBITaxon	NCBITaxon:9606	Patients	RANDOM.ID_210
University of Bern pediatric cancer patient	Homo sapiens	NCBITaxon	NCBITaxon:9606	Patients	RANDOM.ID_211
University of Bern pediatric cancer patient	Homo sapiens	NCBITaxon	NCBITaxon:9606	Patients	RANDOM.ID_212
University of Bern pediatric cancer patient	Homo sapiens	NCBITaxon	NCBITaxon:9606	Patients	RANDOM.ID_213
University of Bern pediatric cancer patient	Homo sapiens	NCBITaxon	NCBITaxon:9606	Patients	RANDOM.ID_214
University of Bern pediatric cancer patient	Homo sapiens	NCBITaxon	NCBITaxon:9606	Patients	RANDOM.ID_215
University of Bern pediatric cancer patient	Homo sapiens	NCBITaxon	NCBITaxon:9606	Patients	RANDOM.ID_216
University of Bern pediatric cancer patient	Homo sapiens	NCBITaxon	NCBITaxon:9606	Patients	RANDOM.ID_217
University of Bern pediatric cancer patient	Homo sapiens	NCBITaxon	NCBITaxon:9606	Patients	RANDOM.ID_218
University of Bern pediatric cancer patient	Homo sapiens	NCBITaxon	NCBITaxon:9606	Patients	RANDOM.ID_219
University of Bern pediatric cancer patient	Homo sapiens	NCBITaxon	NCBITaxon:9606	Patients	RANDOM.ID_220
University of Bern pediatric cancer patient	Homo sapiens	NCBITaxon	NCBITaxon:9606	Patients	RANDOM.ID_221
University of Bern pediatric cancer patient	Homo sapiens	NCBITaxon	NCBITaxon:9606	Patients	RANDOM.ID_222
University of Bern pediatric cancer patient	Homo sapiens	NCBITaxon	NCBITaxon:9606	Patients	RANDOM.ID_223
University of Bern pediatric cancer patient	Homo sapiens	NCBITaxon	NCBITaxon:9606	Patients	RANDOM.ID_224
University of Bern pediatric cancer patient	Homo sapiens	NCBITaxon	NCBITaxon:9606	Patients	RANDOM.ID_225
University of Bern pediatric cancer patient	Homo sapiens	NCBITaxon	NCBITaxon:9606	Patients	RANDOM.ID_226
University of Bern pediatric cancer patient	Homo sapiens	NCBITaxon	NCBITaxon:9606	Patients	RANDOM.ID_227
University of Bern pediatric cancer patient	Homo sapiens	NCBITaxon	NCBITaxon:9606	Patients	RANDOM.ID_228
University of Bern pediatric cancer patient	Homo sapiens	NCBITaxon	NCBITaxon:9606	Patients	RANDOM.ID_229
University of Bern pediatric cancer patient	Homo sapiens	NCBITaxon	NCBITaxon:9606	Patients	RANDOM.ID_230
University of Bern pediatric cancer patient	Homo sapiens	NCBITaxon	NCBITaxon:9606	Patients	RANDOM.ID_231
University of Bern pediatric cancer patient	Homo sapiens	NCBITaxon	NCBITaxon:9606	Patients	RANDOM.ID_232
University of Bern pediatric cancer patient	Homo sapiens	NCBITaxon	NCBITaxon:9606	Patients	RANDOM.ID_233
University of Bern pediatric cancer patient	Homo sapiens	NCBITaxon	NCBITaxon:9606	Patients	RANDOM.ID_234
University of Bern pediatric cancer patient	Homo sapiens	NCBITaxon	NCBITaxon:9606	Patients	RANDOM.ID_235
University of Bern pediatric cancer patient	Homo sapiens	NCBITaxon	NCBITaxon:9606	Patients	RANDOM.ID_236
University of Bern pediatric cancer patient	Homo sapiens	NCBITaxon	NCBITaxon:9606	Patients	RANDOM.ID_237
University of Bern pediatric cancer patient	Homo sapiens	NCBITaxon	NCBITaxon:9606	Patients	RANDOM.ID_238
University of Bern pediatric cancer patient	Homo sapiens	NCBITaxon	NCBITaxon:9606	Patients	RANDOM.ID_239
University of Bern pediatric cancer patient	Homo sapiens	NCBITaxon	NCBITaxon:9606	Patients	RANDOM.ID_240
University of Bern pediatric cancer patient	Homo sapiens	NCBITaxon	NCBITaxon:9606	Patients	RANDOM.ID_241
University of Bern pediatric cancer patient	Homo sapiens	NCBITaxon	NCBITaxon:9606	Patients	RANDOM.ID_242
University of Bern pediatric cancer patient	Homo sapiens	NCBITaxon	NCBITaxon:9606	Patients	RANDOM.ID_243
University of Bern pediatric cancer patient	Homo sapiens	NCBITaxon	NCBITaxon:9606	Patients	RANDOM.ID_244
University of Bern pediatric cancer patient	Homo sapiens	NCBITaxon	NCBITaxon:9606	Patients	RANDOM.ID_245
University of Bern pediatric cancer patient	Homo sapiens	NCBITaxon	NCBITaxon:9606	Patients	RANDOM.ID_246
University of Bern pediatric cancer patient	Homo sapiens	NCBITaxon	NCBITaxon:9606	Patients	RANDOM.ID_247
University of Bern pediatric cancer patient	Homo sapiens	NCBITaxon	NCBITaxon:9606	Patients	RANDOM.ID_248
University of Bern pediatric cancer patient	Homo sapiens	NCBITaxon	NCBITaxon:9606	Patients	RANDOM.ID_249
University of Bern pediatric cancer patient	Homo sapiens	NCBITaxon	NCBITaxon:9606	Patients	RANDOM.ID_250
University of Bern pediatric cancer patient	Homo sapiens	NCBITaxon	NCBITaxon:9606	Patients	RANDOM.ID_251
University of Bern pediatric cancer patient	Homo sapiens	NCBITaxon	NCBITaxon:9606	Patients	RANDOM.ID_252
University of Bern pediatric cancer patient	Homo sapiens	NCBITaxon	NCBITaxon:9606	Patients	RANDOM.ID_253
University of Bern pediatric cancer patient	Homo sapiens	NCBITaxon	NCBITaxon:9606	Patients	RANDOM.ID_254
University of Bern pediatric cancer patient	Homo sapiens	NCBITaxon	NCBITaxon:9606	Patients	RANDOM.ID_255
University of Bern pediatric cancer patient	Homo sapiens	NCBITaxon	NCBITaxon:9606	Patients	RANDOM.ID_256
University of Bern pediatric cancer patient	Homo sapiens	NCBITaxon	NCBITaxon:9606	Patients	RANDOM.ID_257
University of Bern pediatric cancer patient	Homo sapiens	NCBITaxon	NCBITaxon:9606	Patients	RANDOM.ID_258
University of Bern pediatric cancer patient	Homo sapiens	NCBITaxon	NCBITaxon:9606	Patients	RANDOM.ID_259
University of Bern pediatric cancer patient	Homo sapiens	NCBITaxon	NCBITaxon:9606	Patients	RANDOM.ID_260
University of Bern pediatric cancer patient	Homo sapiens	NCBITaxon	NCBITaxon:9606	Patients	RANDOM.ID_261
University of Bern pediatric cancer patient	Homo sapiens	NCBITaxon	NCBITaxon:9606	Patients	RANDOM.ID_262
University of Bern pediatric cancer patient	Homo sapiens	NCBITaxon	NCBITaxon:9606	Patients	RANDOM.ID_263
University of Bern pediatric cancer patient	Homo sapiens	NCBITaxon	NCBITaxon:9606	Patients	RANDOM.ID_264
University of Bern pediatric cancer patient	Homo sapiens	NCBITaxon	NCBITaxon:9606	Patients	RANDOM.ID_265
University of Bern pediatric cancer patient	Homo sapiens	NCBITaxon	NCBITaxon:9606	Patients	RANDOM.ID_266
University of Bern pediatric cancer patient	Homo sapiens	NCBITaxon	NCBITaxon:9606	Patients	RANDOM.ID_267
University of Bern pediatric cancer patient	Homo sapiens	NCBITaxon	NCBITaxon:9606	Patients	RANDOM.ID_268
University of Bern pediatric cancer patient	Homo sapiens	NCBITaxon	NCBITaxon:9606	Patients	RANDOM.ID_269
University of Bern pediatric cancer patient	Homo sapiens	NCBITaxon	NCBITaxon:9606	Patients	RANDOM.ID_270
University of Bern pediatric cancer patient	Homo sapiens	NCBITaxon	NCBITaxon:9606	Patients	RANDOM.ID_271
University of Bern pediatric cancer patient	Homo sapiens	NCBITaxon	NCBITaxon:9606	Patients	RANDOM.ID_272
University of Bern pediatric cancer patient	Homo sapiens	NCBITaxon	NCBITaxon:9606	Patients	RANDOM.ID_273
University of Bern pediatric cancer patient	Homo sapiens	NCBITaxon	NCBITaxon:9606	Patients	RANDOM.ID_274
University of Bern pediatric cancer patient	Homo sapiens	NCBITaxon	NCBITaxon:9606	Patients	RANDOM.ID_275
University of Bern pediatric cancer patient	Homo sapiens	NCBITaxon	NCBITaxon:9606	Patients	RANDOM.ID_276
University of Bern pediatric cancer patient	Homo sapiens	NCBITaxon	NCBITaxon:9606	Patients	RANDOM.ID_277
University of Bern pediatric cancer patient	Homo sapiens	NCBITaxon	NCBITaxon:9606	Patients	RANDOM.ID_278
University of Bern pediatric cancer patient	Homo sapiens	NCBITaxon	NCBITaxon:9606	Patients	RANDOM.ID_279
University of Bern pediatric cancer patient	Homo sapiens	NCBITaxon	NCBITaxon:9606	Patients	RANDOM.ID_280
University of Bern pediatric cancer patient	Homo sapiens	NCBITaxon	NCBITaxon:9606	Patients	RANDOM.ID_281
University of Bern pediatric cancer patient	Homo sapiens	NCBITaxon	NCBITaxon:9606	Patients	RANDOM.ID_282
University of Bern pediatric cancer patient	Homo sapiens	NCBITaxon	NCBITaxon:9606	Patients	RANDOM.ID_283
University of Bern pediatric cancer patient	Homo sapiens	NCBITaxon	NCBITaxon:9606	Patients	RANDOM.ID_284
University of Bern pediatric cancer patient	Homo sapiens	NCBITaxon	NCBITaxon:9606	Patients	RANDOM.ID_285
University of Bern pediatric cancer patient	Homo sapiens	NCBITaxon	NCBITaxon:9606	Patients	RANDOM.ID_286
University of Bern pediatric cancer patient	Homo sapiens	NCBITaxon	NCBITaxon:9606	Patients	RANDOM.ID_287
University of Bern pediatric cancer patient	Homo sapiens	NCBITaxon	NCBITaxon:9606	Patients	RANDOM.ID_288
University of Bern pediatric cancer patient	Homo sapiens	NCBITaxon	NCBITaxon:9606	Patients	RANDOM.ID_289
University of Bern pediatric cancer patient	Homo sapiens	NCBITaxon	NCBITaxon:9606	Patients	RANDOM.ID_290
University of Bern pediatric cancer patient	Homo sapiens	NCBITaxon	NCBITaxon:9606	Patients	RANDOM.ID_291
