# Supplementary material for: Episodes of fever in neutropenia in pediatric patients with cancer in Bern, Switzerland, 1993–2012
Source: Sci Data. 2019 Jan 15;6:180304. doi: 10.1038/sdata.2018.304 (PMC6335615; doi:10.1038/sdata.2018.304)
Supplement: Supplementary file 1 [file sdata2018304-isa1.zip › a_Ammann425A_assay.txt]

Sample Name	Protocol REF	Assay Name	Raw Data File	Comment[Data Repository]	Comment[Data Record Accession]	Comment[Data Record URI]
RANDOM.ID_1	dataset compilation	1_EPI.PER.PAT_1	17C.Characteristics_FN_Episodes	figshare	doi:10.6084/m9.figshare.5769732.v4	https://doi.org/10.6084/m9.figshare.5769732.v4
RANDOM.ID_1	dataset compilation	1_EPI.PER.PAT_2	17C.Characteristics_FN_Episodes	figshare	doi:10.6084/m9.figshare.5769732.v4	https://doi.org/10.6084/m9.figshare.5769732.v4
RANDOM.ID_1	dataset compilation	1_EPI.PER.PAT_3	17C.Characteristics_FN_Episodes	figshare	doi:10.6084/m9.figshare.5769732.v4	https://doi.org/10.6084/m9.figshare.5769732.v4
RANDOM.ID_2	dataset compilation	2_EPI.PER.PAT_1	17C.Characteristics_FN_Episodes	figshare	doi:10.6084/m9.figshare.5769732.v4	https://doi.org/10.6084/m9.figshare.5769732.v4
RANDOM.ID_2	dataset compilation	2_EPI.PER.PAT_2	17C.Characteristics_FN_Episodes	figshare	doi:10.6084/m9.figshare.5769732.v4	https://doi.org/10.6084/m9.figshare.5769732.v4
RANDOM.ID_2	dataset compilation	2_EPI.PER.PAT_3	17C.Characteristics_FN_Episodes	figshare	doi:10.6084/m9.figshare.5769732.v4	https://doi.org/10.6084/m9.figshare.5769732.v4
RANDOM.ID_2	dataset compilation	2_EPI.PER.PAT_4	17C.Characteristics_FN_Episodes	figshare	doi:10.6084/m9.figshare.5769732.v4	https://doi.org/10.6084/m9.figshare.5769732.v4
RANDOM.ID_2	dataset compilation	2_EPI.PER.PAT_5	17C.Characteristics_FN_Episodes	figshare	doi:10.6084/m9.figshare.5769732.v4	https://doi.org/10.6084/m9.figshare.5769732.v4
RANDOM.ID_2	dataset compilation	2_EPI.PER.PAT_6	17C.Characteristics_FN_Episodes	figshare	doi:10.6084/m9.figshare.5769732.v4	https://doi.org/10.6084/m9.figshare.5769732.v4
RANDOM.ID_2	dataset compilation	2_EPI.PER.PAT_7	17C.Characteristics_FN_Episodes	figshare	doi:10.6084/m9.figshare.5769732.v4	https://doi.org/10.6084/m9.figshare.5769732.v4
RANDOM.ID_3	dataset compilation	3_EPI.PER.PAT_1	17C.Characteristics_FN_Episodes	figshare	doi:10.6084/m9.figshare.5769732.v4	https://doi.org/10.6084/m9.figshare.5769732.v4
RANDOM.ID_3	dataset compilation	3_EPI.PER.PAT_2	17C.Characteristics_FN_Episodes	figshare	doi:10.6084/m9.figshare.5769732.v4	https://doi.org/10.6084/m9.figshare.5769732.v4
RANDOM.ID_3	dataset compilation	3_EPI.PER.PAT_3	17C.Characteristics_FN_Episodes	figshare	doi:10.6084/m9.figshare.5769732.v4	https://doi.org/10.6084/m9.figshare.5769732.v4
RANDOM.ID_3	dataset compilation	4_EPI.PER.PAT_1	17C.Characteristics_FN_Episodes	figshare	doi:10.6084/m9.figshare.5769732.v4	https://doi.org/10.6084/m9.figshare.5769732.v4
RANDOM.ID_4	dataset compilation	4_EPI.PER.PAT_2	17C.Characteristics_FN_Episodes	figshare	doi:10.6084/m9.figshare.5769732.v4	https://doi.org/10.6084/m9.figshare.5769732.v4
RANDOM.ID_4	dataset compilation	4_EPI.PER.PAT_2	17C.Characteristics_FN_Episodes	figshare	doi:10.6084/m9.figshare.5769732.v4	https://doi.org/10.6084/m9.figshare.5769732.v4
RANDOM.ID_5	dataset compilation	5_EPI.PER.PAT_1	17C.Characteristics_FN_Episodes	figshare	doi:10.6084/m9.figshare.5769732.v4	https://doi.org/10.6084/m9.figshare.5769732.v4
RANDOM.ID_6	dataset compilation	6_EPI.PER.PAT_1	17C.Characteristics_FN_Episodes	figshare	doi:10.6084/m9.figshare.5769732.v4	https://doi.org/10.6084/m9.figshare.5769732.v4
RANDOM.ID_7	dataset compilation	7_EPI.PER.PAT_1	17C.Characteristics_FN_Episodes	figshare	doi:10.6084/m9.figshare.5769732.v4	https://doi.org/10.6084/m9.figshare.5769732.v4
RANDOM.ID_7	dataset compilation	7_EPI.PER.PAT_2	17C.Characteristics_FN_Episodes	figshare	doi:10.6084/m9.figshare.5769732.v4	https://doi.org/10.6084/m9.figshare.5769732.v4
RANDOM.ID_7	dataset compilation	7_EPI.PER.PAT_3	17C.Characteristics_FN_Episodes	figshare	doi:10.6084/m9.figshare.5769732.v4	https://doi.org/10.6084/m9.figshare.5769732.v4
RANDOM.ID_8	dataset compilation	8_EPI.PER.PAT_1	17C.Characteristics_FN_Episodes	figshare	doi:10.6084/m9.figshare.5769732.v4	https://doi.org/10.6084/m9.figshare.5769732.v4
RANDOM.ID_8	dataset compilation	8_EPI.PER.PAT_2	17C.Characteristics_FN_Episodes	figshare	doi:10.6084/m9.figshare.5769732.v4	https://doi.org/10.6084/m9.figshare.5769732.v4
RANDOM.ID_8	dataset compilation	8_EPI.PER.PAT_3	17C.Characteristics_FN_Episodes	figshare	doi:10.6084/m9.figshare.5769732.v4	https://doi.org/10.6084/m9.figshare.5769732.v4
RANDOM.ID_9	dataset compilation	9_EPI.PER.PAT_1	17C.Characteristics_FN_Episodes	figshare	doi:10.6084/m9.figshare.5769732.v4	https://doi.org/10.6084/m9.figshare.5769732.v4
RANDOM.ID_9	dataset compilation	9_EPI.PER.PAT_2	17C.Characteristics_FN_Episodes	figshare	doi:10.6084/m9.figshare.5769732.v4	https://doi.org/10.6084/m9.figshare.5769732.v4
RANDOM.ID_9	dataset compilation	9_EPI.PER.PAT_3	17C.Characteristics_FN_Episodes	figshare	doi:10.6084/m9.figshare.5769732.v4	https://doi.org/10.6084/m9.figshare.5769732.v4
RANDOM.ID_10	dataset compilation	10_EPI.PER.PAT_1	17C.Characteristics_FN_Episodes	figshare	doi:10.6084/m9.figshare.5769732.v4	https://doi.org/10.6084/m9.figshare.5769732.v4
RANDOM.ID_10	dataset compilation	10_EPI.PER.PAT_2	17C.Characteristics_FN_Episodes	figshare	doi:10.6084/m9.figshare.5769732.v4	https://doi.org/10.6084/m9.figshare.5769732.v4
RANDOM.ID_10	dataset compilation	10_EPI.PER.PAT_3	17C.Characteristics_FN_Episodes	figshare	doi:10.6084/m9.figshare.5769732.v4	https://doi.org/10.6084/m9.figshare.5769732.v4
RANDOM.ID_10	dataset compilation	10_EPI.PER.PAT_4	17C.Characteristics_FN_Episodes	figshare	doi:10.6084/m9.figshare.5769732.v4	https://doi.org/10.6084/m9.figshare.5769732.v4
RANDOM.ID_10	dataset compilation	10_EPI.PER.PAT_5	17C.Characteristics_FN_Episodes	figshare	doi:10.6084/m9.figshare.5769732.v4	https://doi.org/10.6084/m9.figshare.5769732.v4
RANDOM.ID_10	dataset compilation	10_EPI.PER.PAT_6	17C.Characteristics_FN_Episodes	figshare	doi:10.6084/m9.figshare.5769732.v4	https://doi.org/10.6084/m9.figshare.5769732.v4
RANDOM.ID_11	dataset compilation	11_EPI.PER.PAT_1	17C.Characteristics_FN_Episodes	figshare	doi:10.6084/m9.figshare.5769732.v4	https://doi.org/10.6084/m9.figshare.5769732.v4
RANDOM.ID_11	dataset compilation	11_EPI.PER.PAT_2	17C.Characteristics_FN_Episodes	figshare	doi:10.6084/m9.figshare.5769732.v4	https://doi.org/10.6084/m9.figshare.5769732.v4
RANDOM.ID_12	dataset compilation	12_EPI.PER.PAT_1	17C.Characteristics_FN_Episodes	figshare	doi:10.6084/m9.figshare.5769732.v4	https://doi.org/10.6084/m9.figshare.5769732.v4
RANDOM.ID_13	dataset compilation	13_EPI.PER.PAT_1	17C.Characteristics_FN_Episodes	figshare	doi:10.6084/m9.figshare.5769732.v4	https://doi.org/10.6084/m9.figshare.5769732.v4
RANDOM.ID_13	dataset compilation	13_EPI.PER.PAT_2	17C.Characteristics_FN_Episodes	figshare	doi:10.6084/m9.figshare.5769732.v4	https://doi.org/10.6084/m9.figshare.5769732.v4
RANDOM.ID_14	dataset compilation	14_EPI.PER.PAT_1	17C.Characteristics_FN_Episodes	figshare	doi:10.6084/m9.figshare.5769732.v4	https://doi.org/10.6084/m9.figshare.5769732.v4
RANDOM.ID_15	dataset compilation	15_EPI.PER.PAT_1	17C.Characteristics_FN_Episodes	figshare	doi:10.6084/m9.figshare.5769732.v4	https://doi.org/10.6084/m9.figshare.5769732.v4
RANDOM.ID_16	dataset compilation	16_EPI.PER.PAT_1	17C.Characteristics_FN_Episodes	figshare	doi:10.6084/m9.figshare.5769732.v4	https://doi.org/10.6084/m9.figshare.5769732.v4
RANDOM.ID_17	dataset compilation	17_EPI.PER.PAT_1	17C.Characteristics_FN_Episodes	figshare	doi:10.6084/m9.figshare.5769732.v4	https://doi.org/10.6084/m9.figshare.5769732.v4
RANDOM.ID_18	dataset compilation	18_EPI.PER.PAT_1	17C.Characteristics_FN_Episodes	figshare	doi:10.6084/m9.figshare.5769732.v4	https://doi.org/10.6084/m9.figshare.5769732.v4
RANDOM.ID_18	dataset compilation	18_EPI.PER.PAT_2	17C.Characteristics_FN_Episodes	figshare	doi:10.6084/m9.figshare.5769732.v4	https://doi.org/10.6084/m9.figshare.5769732.v4
RANDOM.ID_19	dataset compilation	19_EPI.PER.PAT_1	17C.Characteristics_FN_Episodes	figshare	doi:10.6084/m9.figshare.5769732.v4	https://doi.org/10.6084/m9.figshare.5769732.v4
RANDOM.ID_19	dataset compilation	19_EPI.PER.PAT_2	17C.Characteristics_FN_Episodes	figshare	doi:10.6084/m9.figshare.5769732.v4	https://doi.org/10.6084/m9.figshare.5769732.v4
RANDOM.ID_19	dataset compilation	19_EPI.PER.PAT_3	17C.Characteristics_FN_Episodes	figshare	doi:10.6084/m9.figshare.5769732.v4	https://doi.org/10.6084/m9.figshare.5769732.v4
RANDOM.ID_19	dataset compilation	19_EPI.PER.PAT_4	17C.Characteristics_FN_Episodes	figshare	doi:10.6084/m9.figshare.5769732.v4	https://doi.org/10.6084/m9.figshare.5769732.v4
RANDOM.ID_20	dataset compilation	20_EPI.PER.PAT_1	17C.Characteristics_FN_Episodes	figshare	doi:10.6084/m9.figshare.5769732.v4	https://doi.org/10.6084/m9.figshare.5769732.v4
RANDOM.ID_20	dataset compilation	20_EPI.PER.PAT_2	17C.Characteristics_FN_Episodes	figshare	doi:10.6084/m9.figshare.5769732.v4	https://doi.org/10.6084/m9.figshare.5769732.v4
RANDOM.ID_21	dataset compilation	21_EPI.PER.PAT_1	17C.Characteristics_FN_Episodes	figshare	doi:10.6084/m9.figshare.5769732.v4	https://doi.org/10.6084/m9.figshare.5769732.v4
RANDOM.ID_21	dataset compilation	21_EPI.PER.PAT_2	17C.Characteristics_FN_Episodes	figshare	doi:10.6084/m9.figshare.5769732.v4	https://doi.org/10.6084/m9.figshare.5769732.v4
RANDOM.ID_21	dataset compilation	21_EPI.PER.PAT_3	17C.Characteristics_FN_Episodes	figshare	doi:10.6084/m9.figshare.5769732.v4	https://doi.org/10.6084/m9.figshare.5769732.v4
RANDOM.ID_21	dataset compilation	21_EPI.PER.PAT_4	17C.Characteristics_FN_Episodes	figshare	doi:10.6084/m9.figshare.5769732.v4	https://doi.org/10.6084/m9.figshare.5769732.v4
RANDOM.ID_22	dataset compilation	22_EPI.PER.PAT_1	17C.Characteristics_FN_Episodes	figshare	doi:10.6084/m9.figshare.5769732.v4	https://doi.org/10.6084/m9.figshare.5769732.v4
RANDOM.ID_22	dataset compilation	22_EPI.PER.PAT_2	17C.Characteristics_FN_Episodes	figshare	doi:10.6084/m9.figshare.5769732.v4	https://doi.org/10.6084/m9.figshare.5769732.v4
RANDOM.ID_22	dataset compilation	22_EPI.PER.PAT_3	17C.Characteristics_FN_Episodes	figshare	doi:10.6084/m9.figshare.5769732.v4	https://doi.org/10.6084/m9.figshare.5769732.v4
RANDOM.ID_23	dataset compilation	23_EPI.PER.PAT_1	17C.Characteristics_FN_Episodes	figshare	doi:10.6084/m9.figshare.5769732.v4	https://doi.org/10.6084/m9.figshare.5769732.v4
RANDOM.ID_23	dataset compilation	23_EPI.PER.PAT_2	17C.Characteristics_FN_Episodes	figshare	doi:10.6084/m9.figshare.5769732.v4	https://doi.org/10.6084/m9.figshare.5769732.v4
RANDOM.ID_23	dataset compilation	23_EPI.PER.PAT_3	17C.Characteristics_FN_Episodes	figshare	doi:10.6084/m9.figshare.5769732.v4	https://doi.org/10.6084/m9.figshare.5769732.v4
RANDOM.ID_23	dataset compilation	23_EPI.PER.PAT_4	17C.Characteristics_FN_Episodes	figshare	doi:10.6084/m9.figshare.5769732.v4	https://doi.org/10.6084/m9.figshare.5769732.v4
RANDOM.ID_23	dataset compilation	23_EPI.PER.PAT_5	17C.Characteristics_FN_Episodes	figshare	doi:10.6084/m9.figshare.5769732.v4	https://doi.org/10.6084/m9.figshare.5769732.v4
RANDOM.ID_24	dataset compilation	24_EPI.PER.PAT_1	17C.Characteristics_FN_Episodes	figshare	doi:10.6084/m9.figshare.5769732.v4	https://doi.org/10.6084/m9.figshare.5769732.v4
RANDOM.ID_24	dataset compilation	24_EPI.PER.PAT_2	17C.Characteristics_FN_Episodes	figshare	doi:10.6084/m9.figshare.5769732.v4	https://doi.org/10.6084/m9.figshare.5769732.v4
RANDOM.ID_24	dataset compilation	24_EPI.PER.PAT_3	17C.Characteristics_FN_Episodes	figshare	doi:10.6084/m9.figshare.5769732.v4	https://doi.org/10.6084/m9.figshare.5769732.v4
RANDOM.ID_25	dataset compilation	25_EPI.PER.PAT_1	17C.Characteristics_FN_Episodes	figshare	doi:10.6084/m9.figshare.5769732.v4	https://doi.org/10.6084/m9.figshare.5769732.v4
RANDOM.ID_26	dataset compilation	26_EPI.PER.PAT_1	17C.Characteristics_FN_Episodes	figshare	doi:10.6084/m9.figshare.5769732.v4	https://doi.org/10.6084/m9.figshare.5769732.v4
RANDOM.ID_26	dataset compilation	26_EPI.PER.PAT_2	17C.Characteristics_FN_Episodes	figshare	doi:10.6084/m9.figshare.5769732.v4	https://doi.org/10.6084/m9.figshare.5769732.v4
RANDOM.ID_26	dataset compilation	26_EPI.PER.PAT_3	17C.Characteristics_FN_Episodes	figshare	doi:10.6084/m9.figshare.5769732.v4	https://doi.org/10.6084/m9.figshare.5769732.v4
RANDOM.ID_26	dataset compilation	26_EPI.PER.PAT_4	17C.Characteristics_FN_Episodes	figshare	doi:10.6084/m9.figshare.5769732.v4	https://doi.org/10.6084/m9.figshare.5769732.v4
RANDOM.ID_26	dataset compilation	26_EPI.PER.PAT_5	17C.Characteristics_FN_Episodes	figshare	doi:10.6084/m9.figshare.5769732.v4	https://doi.org/10.6084/m9.figshare.5769732.v4
RANDOM.ID_27	dataset compilation	27_EPI.PER.PAT_1	17C.Characteristics_FN_Episodes	figshare	doi:10.6084/m9.figshare.5769732.v4	https://doi.org/10.6084/m9.figshare.5769732.v4
RANDOM.ID_28	dataset compilation	28_EPI.PER.PAT_1	17C.Characteristics_FN_Episodes	figshare	doi:10.6084/m9.figshare.5769732.v4	https://doi.org/10.6084/m9.figshare.5769732.v4
RANDOM.ID_28	dataset compilation	28_EPI.PER.PAT_2	17C.Characteristics_FN_Episodes	figshare	doi:10.6084/m9.figshare.5769732.v4	https://doi.org/10.6084/m9.figshare.5769732.v4
RANDOM.ID_28	dataset compilation	28_EPI.PER.PAT_3	17C.Characteristics_FN_Episodes	figshare	doi:10.6084/m9.figshare.5769732.v4	https://doi.org/10.6084/m9.figshare.5769732.v4
RANDOM.ID_28	dataset compilation	28_EPI.PER.PAT_4	17C.Characteristics_FN_Episodes	figshare	doi:10.6084/m9.figshare.5769732.v4	https://doi.org/10.6084/m9.figshare.5769732.v4
RANDOM.ID_29	dataset compilation	29_EPI.PER.PAT_1	17C.Characteristics_FN_Episodes	figshare	doi:10.6084/m9.figshare.5769732.v4	https://doi.org/10.6084/m9.figshare.5769732.v4
RANDOM.ID_29	dataset compilation	29_EPI.PER.PAT_2	17C.Characteristics_FN_Episodes	figshare	doi:10.6084/m9.figshare.5769732.v4	https://doi.org/10.6084/m9.figshare.5769732.v4
RANDOM.ID_29	dataset compilation	29_EPI.PER.PAT_3	17C.Characteristics_FN_Episodes	figshare	doi:10.6084/m9.figshare.5769732.v4	https://doi.org/10.6084/m9.figshare.5769732.v4
RANDOM.ID_30	dataset compilation	30_EPI.PER.PAT_1	17C.Characteristics_FN_Episodes	figshare	doi:10.6084/m9.figshare.5769732.v4	https://doi.org/10.6084/m9.figshare.5769732.v4
RANDOM.ID_31	dataset compilation	31_EPI.PER.PAT_1	17C.Characteristics_FN_Episodes	figshare	doi:10.6084/m9.figshare.5769732.v4	https://doi.org/10.6084/m9.figshare.5769732.v4
RANDOM.ID_32	dataset compilation	32_EPI.PER.PAT_1	17C.Characteristics_FN_Episodes	figshare	doi:10.6084/m9.figshare.5769732.v4	https://doi.org/10.6084/m9.figshare.5769732.v4
RANDOM.ID_33	dataset compilation	33_EPI.PER.PAT_1	17C.Characteristics_FN_Episodes	figshare	doi:10.6084/m9.figshare.5769732.v4	https://doi.org/10.6084/m9.figshare.5769732.v4
RANDOM.ID_33	dataset compilation	33_EPI.PER.PAT_2	17C.Characteristics_FN_Episodes	figshare	doi:10.6084/m9.figshare.5769732.v4	https://doi.org/10.6084/m9.figshare.5769732.v4
RANDOM.ID_33	dataset compilation	33_EPI.PER.PAT_3	17C.Characteristics_FN_Episodes	figshare	doi:10.6084/m9.figshare.5769732.v4	https://doi.org/10.6084/m9.figshare.5769732.v4
RANDOM.ID_33	dataset compilation	33_EPI.PER.PAT_4	17C.Characteristics_FN_Episodes	figshare	doi:10.6084/m9.figshare.5769732.v4	https://doi.org/10.6084/m9.figshare.5769732.v4
RANDOM.ID_33	dataset compilation	33_EPI.PER.PAT_5	17C.Characteristics_FN_Episodes	figshare	doi:10.6084/m9.figshare.5769732.v4	https://doi.org/10.6084/m9.figshare.5769732.v4
RANDOM.ID_34	dataset compilation	34_EPI.PER.PAT_1	17C.Characteristics_FN_Episodes	figshare	doi:10.6084/m9.figshare.5769732.v4	https://doi.org/10.6084/m9.figshare.5769732.v4
RANDOM.ID_35	dataset compilation	35_EPI.PER.PAT_1	17C.Characteristics_FN_Episodes	figshare	doi:10.6084/m9.figshare.5769732.v4	https://doi.org/10.6084/m9.figshare.5769732.v4
RANDOM.ID_36	dataset compilation	36_EPI.PER.PAT_1	17C.Characteristics_FN_Episodes	figshare	doi:10.6084/m9.figshare.5769732.v4	https://doi.org/10.6084/m9.figshare.5769732.v4
RANDOM.ID_36	dataset compilation	36_EPI.PER.PAT_2	17C.Characteristics_FN_Episodes	figshare	doi:10.6084/m9.figshare.5769732.v4	https://doi.org/10.6084/m9.figshare.5769732.v4
RANDOM.ID_36	dataset compilation	36_EPI.PER.PAT_3	17C.Characteristics_FN_Episodes	figshare	doi:10.6084/m9.figshare.5769732.v4	https://doi.org/10.6084/m9.figshare.5769732.v4
RANDOM.ID_37	dataset compilation	37_EPI.PER.PAT_1	17C.Characteristics_FN_Episodes	figshare	doi:10.6084/m9.figshare.5769732.v4	https://doi.org/10.6084/m9.figshare.5769732.v4
RANDOM.ID_37	dataset compilation	37_EPI.PER.PAT_2	17C.Characteristics_FN_Episodes	figshare	doi:10.6084/m9.figshare.5769732.v4	https://doi.org/10.6084/m9.figshare.5769732.v4
RANDOM.ID_37	dataset compilation	37_EPI.PER.PAT_3	17C.Characteristics_FN_Episodes	figshare	doi:10.6084/m9.figshare.5769732.v4	https://doi.org/10.6084/m9.figshare.5769732.v4
RANDOM.ID_38	dataset compilation	38_EPI.PER.PAT_1	17C.Characteristics_FN_Episodes	figshare	doi:10.6084/m9.figshare.5769732.v4	https://doi.org/10.6084/m9.figshare.5769732.v4
RANDOM.ID_39	dataset compilation	39_EPI.PER.PAT_1	17C.Characteristics_FN_Episodes	figshare	doi:10.6084/m9.figshare.5769732.v4	https://doi.org/10.6084/m9.figshare.5769732.v4
RANDOM.ID_40	dataset compilation	40_EPI.PER.PAT_1	17C.Characteristics_FN_Episodes	figshare	doi:10.6084/m9.figshare.5769732.v4	https://doi.org/10.6084/m9.figshare.5769732.v4
RANDOM.ID_41	dataset compilation	41_EPI.PER.PAT_1	17C.Characteristics_FN_Episodes	figshare	doi:10.6084/m9.figshare.5769732.v4	https://doi.org/10.6084/m9.figshare.5769732.v4
RANDOM.ID_42	dataset compilation	42_EPI.PER.PAT_1	17C.Characteristics_FN_Episodes	figshare	doi:10.6084/m9.figshare.5769732.v4	https://doi.org/10.6084/m9.figshare.5769732.v4
RANDOM.ID_43	dataset compilation	43_EPI.PER.PAT_1	17C.Characteristics_FN_Episodes	figshare	doi:10.6084/m9.figshare.5769732.v4	https://doi.org/10.6084/m9.figshare.5769732.v4
RANDOM.ID_44	dataset compilation	44_EPI.PER.PAT_1	17C.Characteristics_FN_Episodes	figshare	doi:10.6084/m9.figshare.5769732.v4	https://doi.org/10.6084/m9.figshare.5769732.v4
RANDOM.ID_44	dataset compilation	44_EPI.PER.PAT_2	17C.Characteristics_FN_Episodes	figshare	doi:10.6084/m9.figshare.5769732.v4	https://doi.org/10.6084/m9.figshare.5769732.v4
RANDOM.ID_44	dataset compilation	44_EPI.PER.PAT_3	17C.Characteristics_FN_Episodes	figshare	doi:10.6084/m9.figshare.5769732.v4	https://doi.org/10.6084/m9.figshare.5769732.v4
RANDOM.ID_45	dataset compilation	45_EPI.PER.PAT_1	17C.Characteristics_FN_Episodes	figshare	doi:10.6084/m9.figshare.5769732.v4	https://doi.org/10.6084/m9.figshare.5769732.v4
RANDOM.ID_45	dataset compilation	45_EPI.PER.PAT_2	17C.Characteristics_FN_Episodes	figshare	doi:10.6084/m9.figshare.5769732.v4	https://doi.org/10.6084/m9.figshare.5769732.v4
RANDOM.ID_45	dataset compilation	45_EPI.PER.PAT_3	17C.Characteristics_FN_Episodes	figshare	doi:10.6084/m9.figshare.5769732.v4	https://doi.org/10.6084/m9.figshare.5769732.v4
RANDOM.ID_45	dataset compilation	45_EPI.PER.PAT_4	17C.Characteristics_FN_Episodes	figshare	doi:10.6084/m9.figshare.5769732.v4	https://doi.org/10.6084/m9.figshare.5769732.v4
RANDOM.ID_45	dataset compilation	45_EPI.PER.PAT_5	17C.Characteristics_FN_Episodes	figshare	doi:10.6084/m9.figshare.5769732.v4	https://doi.org/10.6084/m9.figshare.5769732.v4
RANDOM.ID_46	dataset compilation	46_EPI.PER.PAT_1	17C.Characteristics_FN_Episodes	figshare	doi:10.6084/m9.figshare.5769732.v4	https://doi.org/10.6084/m9.figshare.5769732.v4
RANDOM.ID_47	dataset compilation	47_EPI.PER.PAT_1	17C.Characteristics_FN_Episodes	figshare	doi:10.6084/m9.figshare.5769732.v4	https://doi.org/10.6084/m9.figshare.5769732.v4
RANDOM.ID_47	dataset compilation	47_EPI.PER.PAT_2	17C.Characteristics_FN_Episodes	figshare	doi:10.6084/m9.figshare.5769732.v4	https://doi.org/10.6084/m9.figshare.5769732.v4
RANDOM.ID_47	dataset compilation	47_EPI.PER.PAT_3	17C.Characteristics_FN_Episodes	figshare	doi:10.6084/m9.figshare.5769732.v4	https://doi.org/10.6084/m9.figshare.5769732.v4
RANDOM.ID_48	dataset compilation	48_EPI.PER.PAT_1	17C.Characteristics_FN_Episodes	figshare	doi:10.6084/m9.figshare.5769732.v4	https://doi.org/10.6084/m9.figshare.5769732.v4
RANDOM.ID_48	dataset compilation	48_EPI.PER.PAT_2	17C.Characteristics_FN_Episodes	figshare	doi:10.6084/m9.figshare.5769732.v4	https://doi.org/10.6084/m9.figshare.5769732.v4
RANDOM.ID_49	dataset compilation	49_EPI.PER.PAT_1	17C.Characteristics_FN_Episodes	figshare	doi:10.6084/m9.figshare.5769732.v4	https://doi.org/10.6084/m9.figshare.5769732.v4
RANDOM.ID_50	dataset compilation	50_EPI.PER.PAT_1	17C.Characteristics_FN_Episodes	figshare	doi:10.6084/m9.figshare.5769732.v4	https://doi.org/10.6084/m9.figshare.5769732.v4
RANDOM.ID_50	dataset compilation	50_EPI.PER.PAT_2	17C.Characteristics_FN_Episodes	figshare	doi:10.6084/m9.figshare.5769732.v4	https://doi.org/10.6084/m9.figshare.5769732.v4
RANDOM.ID_50	dataset compilation	50_EPI.PER.PAT_3	17C.Characteristics_FN_Episodes	figshare	doi:10.6084/m9.figshare.5769732.v4	https://doi.org/10.6084/m9.figshare.5769732.v4
RANDOM.ID_50	dataset compilation	50_EPI.PER.PAT_4	17C.Characteristics_FN_Episodes	figshare	doi:10.6084/m9.figshare.5769732.v4	https://doi.org/10.6084/m9.figshare.5769732.v4
RANDOM.ID_50	dataset compilation	50_EPI.PER.PAT_5	17C.Characteristics_FN_Episodes	figshare	doi:10.6084/m9.figshare.5769732.v4	https://doi.org/10.6084/m9.figshare.5769732.v4
RANDOM.ID_50	dataset compilation	50_EPI.PER.PAT_6	17C.Characteristics_FN_Episodes	figshare	doi:10.6084/m9.figshare.5769732.v4	https://doi.org/10.6084/m9.figshare.5769732.v4
RANDOM.ID_50	dataset compilation	50_EPI.PER.PAT_7	17C.Characteristics_FN_Episodes	figshare	doi:10.6084/m9.figshare.5769732.v4	https://doi.org/10.6084/m9.figshare.5769732.v4
RANDOM.ID_51	dataset compilation	51_EPI.PER.PAT_1	17C.Characteristics_FN_Episodes	figshare	doi:10.6084/m9.figshare.5769732.v4	https://doi.org/10.6084/m9.figshare.5769732.v4
RANDOM.ID_51	dataset compilation	51_EPI.PER.PAT_2	17C.Characteristics_FN_Episodes	figshare	doi:10.6084/m9.figshare.5769732.v4	https://doi.org/10.6084/m9.figshare.5769732.v4
RANDOM.ID_52	dataset compilation	52_EPI.PER.PAT_1	17C.Characteristics_FN_Episodes	figshare	doi:10.6084/m9.figshare.5769732.v4	https://doi.org/10.6084/m9.figshare.5769732.v4
RANDOM.ID_53	dataset compilation	53_EPI.PER.PAT_1	17C.Characteristics_FN_Episodes	figshare	doi:10.6084/m9.figshare.5769732.v4	https://doi.org/10.6084/m9.figshare.5769732.v4
RANDOM.ID_54	dataset compilation	54_EPI.PER.PAT_1	17C.Characteristics_FN_Episodes	figshare	doi:10.6084/m9.figshare.5769732.v4	https://doi.org/10.6084/m9.figshare.5769732.v4
RANDOM.ID_54	dataset compilation	54_EPI.PER.PAT_2	17C.Characteristics_FN_Episodes	figshare	doi:10.6084/m9.figshare.5769732.v4	https://doi.org/10.6084/m9.figshare.5769732.v4
RANDOM.ID_54	dataset compilation	54_EPI.PER.PAT_3	17C.Characteristics_FN_Episodes	figshare	doi:10.6084/m9.figshare.5769732.v4	https://doi.org/10.6084/m9.figshare.5769732.v4
RANDOM.ID_54	dataset compilation	54_EPI.PER.PAT_4	17C.Characteristics_FN_Episodes	figshare	doi:10.6084/m9.figshare.5769732.v4	https://doi.org/10.6084/m9.figshare.5769732.v4
RANDOM.ID_54	dataset compilation	54_EPI.PER.PAT_5	17C.Characteristics_FN_Episodes	figshare	doi:10.6084/m9.figshare.5769732.v4	https://doi.org/10.6084/m9.figshare.5769732.v4
RANDOM.ID_54	dataset compilation	54_EPI.PER.PAT_6	17C.Characteristics_FN_Episodes	figshare	doi:10.6084/m9.figshare.5769732.v4	https://doi.org/10.6084/m9.figshare.5769732.v4
RANDOM.ID_55	dataset compilation	55_EPI.PER.PAT_1	17C.Characteristics_FN_Episodes	figshare	doi:10.6084/m9.figshare.5769732.v4	https://doi.org/10.6084/m9.figshare.5769732.v4
RANDOM.ID_55	dataset compilation	55_EPI.PER.PAT_2	17C.Characteristics_FN_Episodes	figshare	doi:10.6084/m9.figshare.5769732.v4	https://doi.org/10.6084/m9.figshare.5769732.v4
RANDOM.ID_56	dataset compilation	56_EPI.PER.PAT_1	17C.Characteristics_FN_Episodes	figshare	doi:10.6084/m9.figshare.5769732.v4	https://doi.org/10.6084/m9.figshare.5769732.v4
RANDOM.ID_57	dataset compilation	57_EPI.PER.PAT_1	17C.Characteristics_FN_Episodes	figshare	doi:10.6084/m9.figshare.5769732.v4	https://doi.org/10.6084/m9.figshare.5769732.v4
RANDOM.ID_57	dataset compilation	57_EPI.PER.PAT_2	17C.Characteristics_FN_Episodes	figshare	doi:10.6084/m9.figshare.5769732.v4	https://doi.org/10.6084/m9.figshare.5769732.v4
RANDOM.ID_58	dataset compilation	58_EPI.PER.PAT_1	17C.Characteristics_FN_Episodes	figshare	doi:10.6084/m9.figshare.5769732.v4	https://doi.org/10.6084/m9.figshare.5769732.v4
RANDOM.ID_59	dataset compilation	59_EPI.PER.PAT_1	17C.Characteristics_FN_Episodes	figshare	doi:10.6084/m9.figshare.5769732.v4	https://doi.org/10.6084/m9.figshare.5769732.v4
RANDOM.ID_60	dataset compilation	60_EPI.PER.PAT_1	17C.Characteristics_FN_Episodes	figshare	doi:10.6084/m9.figshare.5769732.v4	https://doi.org/10.6084/m9.figshare.5769732.v4
RANDOM.ID_61	dataset compilation	61_EPI.PER.PAT_1	17C.Characteristics_FN_Episodes	figshare	doi:10.6084/m9.figshare.5769732.v4	https://doi.org/10.6084/m9.figshare.5769732.v4
RANDOM.ID_61	dataset compilation	61_EPI.PER.PAT_2	17C.Characteristics_FN_Episodes	figshare	doi:10.6084/m9.figshare.5769732.v4	https://doi.org/10.6084/m9.figshare.5769732.v4
RANDOM.ID_61	dataset compilation	61_EPI.PER.PAT_3	17C.Characteristics_FN_Episodes	figshare	doi:10.6084/m9.figshare.5769732.v4	https://doi.org/10.6084/m9.figshare.5769732.v4
RANDOM.ID_61	dataset compilation	61_EPI.PER.PAT_4	17C.Characteristics_FN_Episodes	figshare	doi:10.6084/m9.figshare.5769732.v4	https://doi.org/10.6084/m9.figshare.5769732.v4
RANDOM.ID_61	dataset compilation	61_EPI.PER.PAT_5	17C.Characteristics_FN_Episodes	figshare	doi:10.6084/m9.figshare.5769732.v4	https://doi.org/10.6084/m9.figshare.5769732.v4
RANDOM.ID_61	dataset compilation	61_EPI.PER.PAT_6	17C.Characteristics_FN_Episodes	figshare	doi:10.6084/m9.figshare.5769732.v4	https://doi.org/10.6084/m9.figshare.5769732.v4
RANDOM.ID_62	dataset compilation	62_EPI.PER.PAT_1	17C.Characteristics_FN_Episodes	figshare	doi:10.6084/m9.figshare.5769732.v4	https://doi.org/10.6084/m9.figshare.5769732.v4
RANDOM.ID_62	dataset compilation	62_EPI.PER.PAT_2	17C.Characteristics_FN_Episodes	figshare	doi:10.6084/m9.figshare.5769732.v4	https://doi.org/10.6084/m9.figshare.5769732.v4
RANDOM.ID_63	dataset compilation	63_EPI.PER.PAT_1	17C.Characteristics_FN_Episodes	figshare	doi:10.6084/m9.figshare.5769732.v4	https://doi.org/10.6084/m9.figshare.5769732.v4
RANDOM.ID_64	dataset compilation	64_EPI.PER.PAT_1	17C.Characteristics_FN_Episodes	figshare	doi:10.6084/m9.figshare.5769732.v4	https://doi.org/10.6084/m9.figshare.5769732.v4
RANDOM.ID_64	dataset compilation	64_EPI.PER.PAT_2	17C.Characteristics_FN_Episodes	figshare	doi:10.6084/m9.figshare.5769732.v4	https://doi.org/10.6084/m9.figshare.5769732.v4
RANDOM.ID_64	dataset compilation	64_EPI.PER.PAT_3	17C.Characteristics_FN_Episodes	figshare	doi:10.6084/m9.figshare.5769732.v4	https://doi.org/10.6084/m9.figshare.5769732.v4
RANDOM.ID_65	dataset compilation	65_EPI.PER.PAT_1	17C.Characteristics_FN_Episodes	figshare	doi:10.6084/m9.figshare.5769732.v4	https://doi.org/10.6084/m9.figshare.5769732.v4
RANDOM.ID_65	dataset compilation	65_EPI.PER.PAT_2	17C.Characteristics_FN_Episodes	figshare	doi:10.6084/m9.figshare.5769732.v4	https://doi.org/10.6084/m9.figshare.5769732.v4
RANDOM.ID_65	dataset compilation	65_EPI.PER.PAT_3	17C.Characteristics_FN_Episodes	figshare	doi:10.6084/m9.figshare.5769732.v4	https://doi.org/10.6084/m9.figshare.5769732.v4
RANDOM.ID_65	dataset compilation	65_EPI.PER.PAT_4	17C.Characteristics_FN_Episodes	figshare	doi:10.6084/m9.figshare.5769732.v4	https://doi.org/10.6084/m9.figshare.5769732.v4
RANDOM.ID_66	dataset compilation	66_EPI.PER.PAT_1	17C.Characteristics_FN_Episodes	figshare	doi:10.6084/m9.figshare.5769732.v4	https://doi.org/10.6084/m9.figshare.5769732.v4
RANDOM.ID_66	dataset compilation	66_EPI.PER.PAT_2	17C.Characteristics_FN_Episodes	figshare	doi:10.6084/m9.figshare.5769732.v4	https://doi.org/10.6084/m9.figshare.5769732.v4
RANDOM.ID_67	dataset compilation	67_EPI.PER.PAT_1	17C.Characteristics_FN_Episodes	figshare	doi:10.6084/m9.figshare.5769732.v4	https://doi.org/10.6084/m9.figshare.5769732.v4
RANDOM.ID_68	dataset compilation	68_EPI.PER.PAT_1	17C.Characteristics_FN_Episodes	figshare	doi:10.6084/m9.figshare.5769732.v4	https://doi.org/10.6084/m9.figshare.5769732.v4
RANDOM.ID_68	dataset compilation	68_EPI.PER.PAT_2	17C.Characteristics_FN_Episodes	figshare	doi:10.6084/m9.figshare.5769732.v4	https://doi.org/10.6084/m9.figshare.5769732.v4
RANDOM.ID_69	dataset compilation	69_EPI.PER.PAT_1	17C.Characteristics_FN_Episodes	figshare	doi:10.6084/m9.figshare.5769732.v4	https://doi.org/10.6084/m9.figshare.5769732.v4
RANDOM.ID_70	dataset compilation	70_EPI.PER.PAT_1	17C.Characteristics_FN_Episodes	figshare	doi:10.6084/m9.figshare.5769732.v4	https://doi.org/10.6084/m9.figshare.5769732.v4
RANDOM.ID_71	dataset compilation	71_EPI.PER.PAT_1	17C.Characteristics_FN_Episodes	figshare	doi:10.6084/m9.figshare.5769732.v4	https://doi.org/10.6084/m9.figshare.5769732.v4
RANDOM.ID_72	dataset compilation	72_EPI.PER.PAT_1	17C.Characteristics_FN_Episodes	figshare	doi:10.6084/m9.figshare.5769732.v4	https://doi.org/10.6084/m9.figshare.5769732.v4
RANDOM.ID_72	dataset compilation	72_EPI.PER.PAT_2	17C.Characteristics_FN_Episodes	figshare	doi:10.6084/m9.figshare.5769732.v4	https://doi.org/10.6084/m9.figshare.5769732.v4
RANDOM.ID_72	dataset compilation	72_EPI.PER.PAT_3	17C.Characteristics_FN_Episodes	figshare	doi:10.6084/m9.figshare.5769732.v4	https://doi.org/10.6084/m9.figshare.5769732.v4
RANDOM.ID_73	dataset compilation	73_EPI.PER.PAT_1	17C.Characteristics_FN_Episodes	figshare	doi:10.6084/m9.figshare.5769732.v4	https://doi.org/10.6084/m9.figshare.5769732.v4
RANDOM.ID_73	dataset compilation	73_EPI.PER.PAT_2	17C.Characteristics_FN_Episodes	figshare	doi:10.6084/m9.figshare.5769732.v4	https://doi.org/10.6084/m9.figshare.5769732.v4
RANDOM.ID_73	dataset compilation	73_EPI.PER.PAT_3	17C.Characteristics_FN_Episodes	figshare	doi:10.6084/m9.figshare.5769732.v4	https://doi.org/10.6084/m9.figshare.5769732.v4
RANDOM.ID_74	dataset compilation	74_EPI.PER.PAT_1	17C.Characteristics_FN_Episodes	figshare	doi:10.6084/m9.figshare.5769732.v4	https://doi.org/10.6084/m9.figshare.5769732.v4
RANDOM.ID_75	dataset compilation	75_EPI.PER.PAT_1	17C.Characteristics_FN_Episodes	figshare	doi:10.6084/m9.figshare.5769732.v4	https://doi.org/10.6084/m9.figshare.5769732.v4
RANDOM.ID_76	dataset compilation	76_EPI.PER.PAT_1	17C.Characteristics_FN_Episodes	figshare	doi:10.6084/m9.figshare.5769732.v4	https://doi.org/10.6084/m9.figshare.5769732.v4
RANDOM.ID_76	dataset compilation	76_EPI.PER.PAT_2	17C.Characteristics_FN_Episodes	figshare	doi:10.6084/m9.figshare.5769732.v4	https://doi.org/10.6084/m9.figshare.5769732.v4
RANDOM.ID_77	dataset compilation	77_EPI.PER.PAT_1	17C.Characteristics_FN_Episodes	figshare	doi:10.6084/m9.figshare.5769732.v4	https://doi.org/10.6084/m9.figshare.5769732.v4
RANDOM.ID_78	dataset compilation	78_EPI.PER.PAT_1	17C.Characteristics_FN_Episodes	figshare	doi:10.6084/m9.figshare.5769732.v4	https://doi.org/10.6084/m9.figshare.5769732.v4
RANDOM.ID_79	dataset compilation	79_EPI.PER.PAT_1	17C.Characteristics_FN_Episodes	figshare	doi:10.6084/m9.figshare.5769732.v4	https://doi.org/10.6084/m9.figshare.5769732.v4
RANDOM.ID_79	dataset compilation	79_EPI.PER.PAT_2	17C.Characteristics_FN_Episodes	figshare	doi:10.6084/m9.figshare.5769732.v4	https://doi.org/10.6084/m9.figshare.5769732.v4
RANDOM.ID_80	dataset compilation	80_EPI.PER.PAT_1	17C.Characteristics_FN_Episodes	figshare	doi:10.6084/m9.figshare.5769732.v4	https://doi.org/10.6084/m9.figshare.5769732.v4
RANDOM.ID_80	dataset compilation	80_EPI.PER.PAT_2	17C.Characteristics_FN_Episodes	figshare	doi:10.6084/m9.figshare.5769732.v4	https://doi.org/10.6084/m9.figshare.5769732.v4
RANDOM.ID_80	dataset compilation	80_EPI.PER.PAT_3	17C.Characteristics_FN_Episodes	figshare	doi:10.6084/m9.figshare.5769732.v4	https://doi.org/10.6084/m9.figshare.5769732.v4
RANDOM.ID_80	dataset compilation	80_EPI.PER.PAT_4	17C.Characteristics_FN_Episodes	figshare	doi:10.6084/m9.figshare.5769732.v4	https://doi.org/10.6084/m9.figshare.5769732.v4
RANDOM.ID_81	dataset compilation	81_EPI.PER.PAT_1	17C.Characteristics_FN_Episodes	figshare	doi:10.6084/m9.figshare.5769732.v4	https://doi.org/10.6084/m9.figshare.5769732.v4
RANDOM.ID_81	dataset compilation	81_EPI.PER.PAT_2	17C.Characteristics_FN_Episodes	figshare	doi:10.6084/m9.figshare.5769732.v4	https://doi.org/10.6084/m9.figshare.5769732.v4
RANDOM.ID_81	dataset compilation	81_EPI.PER.PAT_3	17C.Characteristics_FN_Episodes	figshare	doi:10.6084/m9.figshare.5769732.v4	https://doi.org/10.6084/m9.figshare.5769732.v4
RANDOM.ID_81	dataset compilation	81_EPI.PER.PAT_4	17C.Characteristics_FN_Episodes	figshare	doi:10.6084/m9.figshare.5769732.v4	https://doi.org/10.6084/m9.figshare.5769732.v4
RANDOM.ID_81	dataset compilation	81_EPI.PER.PAT_5	17C.Characteristics_FN_Episodes	figshare	doi:10.6084/m9.figshare.5769732.v4	https://doi.org/10.6084/m9.figshare.5769732.v4
RANDOM.ID_82	dataset compilation	82_EPI.PER.PAT_1	17C.Characteristics_FN_Episodes	figshare	doi:10.6084/m9.figshare.5769732.v4	https://doi.org/10.6084/m9.figshare.5769732.v4
RANDOM.ID_82	dataset compilation	82_EPI.PER.PAT_2	17C.Characteristics_FN_Episodes	figshare	doi:10.6084/m9.figshare.5769732.v4	https://doi.org/10.6084/m9.figshare.5769732.v4
RANDOM.ID_83	dataset compilation	83_EPI.PER.PAT_1	17C.Characteristics_FN_Episodes	figshare	doi:10.6084/m9.figshare.5769732.v4	https://doi.org/10.6084/m9.figshare.5769732.v4
RANDOM.ID_84	dataset compilation	84_EPI.PER.PAT_1	17C.Characteristics_FN_Episodes	figshare	doi:10.6084/m9.figshare.5769732.v4	https://doi.org/10.6084/m9.figshare.5769732.v4
RANDOM.ID_85	dataset compilation	85_EPI.PER.PAT_1	17C.Characteristics_FN_Episodes	figshare	doi:10.6084/m9.figshare.5769732.v4	https://doi.org/10.6084/m9.figshare.5769732.v4
RANDOM.ID_86	dataset compilation	86_EPI.PER.PAT_1	17C.Characteristics_FN_Episodes	figshare	doi:10.6084/m9.figshare.5769732.v4	https://doi.org/10.6084/m9.figshare.5769732.v4
RANDOM.ID_86	dataset compilation	86_EPI.PER.PAT_2	17C.Characteristics_FN_Episodes	figshare	doi:10.6084/m9.figshare.5769732.v4	https://doi.org/10.6084/m9.figshare.5769732.v4
RANDOM.ID_87	dataset compilation	87_EPI.PER.PAT_1	17C.Characteristics_FN_Episodes	figshare	doi:10.6084/m9.figshare.5769732.v4	https://doi.org/10.6084/m9.figshare.5769732.v4
RANDOM.ID_87	dataset compilation	87_EPI.PER.PAT_2	17C.Characteristics_FN_Episodes	figshare	doi:10.6084/m9.figshare.5769732.v4	https://doi.org/10.6084/m9.figshare.5769732.v4
RANDOM.ID_87	dataset compilation	87_EPI.PER.PAT_3	17C.Characteristics_FN_Episodes	figshare	doi:10.6084/m9.figshare.5769732.v4	https://doi.org/10.6084/m9.figshare.5769732.v4
RANDOM.ID_87	dataset compilation	87_EPI.PER.PAT_4	17C.Characteristics_FN_Episodes	figshare	doi:10.6084/m9.figshare.5769732.v4	https://doi.org/10.6084/m9.figshare.5769732.v4
RANDOM.ID_88	dataset compilation	88_EPI.PER.PAT_1	17C.Characteristics_FN_Episodes	figshare	doi:10.6084/m9.figshare.5769732.v4	https://doi.org/10.6084/m9.figshare.5769732.v4
RANDOM.ID_88	dataset compilation	88_EPI.PER.PAT_2	17C.Characteristics_FN_Episodes	figshare	doi:10.6084/m9.figshare.5769732.v4	https://doi.org/10.6084/m9.figshare.5769732.v4
RANDOM.ID_88	dataset compilation	88_EPI.PER.PAT_3	17C.Characteristics_FN_Episodes	figshare	doi:10.6084/m9.figshare.5769732.v4	https://doi.org/10.6084/m9.figshare.5769732.v4
RANDOM.ID_88	dataset compilation	88_EPI.PER.PAT_4	17C.Characteristics_FN_Episodes	figshare	doi:10.6084/m9.figshare.5769732.v4	https://doi.org/10.6084/m9.figshare.5769732.v4
RANDOM.ID_89	dataset compilation	89_EPI.PER.PAT_1	17C.Characteristics_FN_Episodes	figshare	doi:10.6084/m9.figshare.5769732.v4	https://doi.org/10.6084/m9.figshare.5769732.v4
RANDOM.ID_89	dataset compilation	89_EPI.PER.PAT_1	17C.Characteristics_FN_Episodes	figshare	doi:10.6084/m9.figshare.5769732.v4	https://doi.org/10.6084/m9.figshare.5769732.v4
RANDOM.ID_89	dataset compilation	89_EPI.PER.PAT_2	17C.Characteristics_FN_Episodes	figshare	doi:10.6084/m9.figshare.5769732.v4	https://doi.org/10.6084/m9.figshare.5769732.v4
RANDOM.ID_90	dataset compilation	90_EPI.PER.PAT_1	17C.Characteristics_FN_Episodes	figshare	doi:10.6084/m9.figshare.5769732.v4	https://doi.org/10.6084/m9.figshare.5769732.v4
RANDOM.ID_91	dataset compilation	91_EPI.PER.PAT_1	17C.Characteristics_FN_Episodes	figshare	doi:10.6084/m9.figshare.5769732.v4	https://doi.org/10.6084/m9.figshare.5769732.v4
RANDOM.ID_92	dataset compilation	92_EPI.PER.PAT_1	17C.Characteristics_FN_Episodes	figshare	doi:10.6084/m9.figshare.5769732.v4	https://doi.org/10.6084/m9.figshare.5769732.v4
RANDOM.ID_93	dataset compilation	93_EPI.PER.PAT_1	17C.Characteristics_FN_Episodes	figshare	doi:10.6084/m9.figshare.5769732.v4	https://doi.org/10.6084/m9.figshare.5769732.v4
RANDOM.ID_94	dataset compilation	94_EPI.PER.PAT_1	17C.Characteristics_FN_Episodes	figshare	doi:10.6084/m9.figshare.5769732.v4	https://doi.org/10.6084/m9.figshare.5769732.v4
RANDOM.ID_95	dataset compilation	95_EPI.PER.PAT_1	17C.Characteristics_FN_Episodes	figshare	doi:10.6084/m9.figshare.5769732.v4	https://doi.org/10.6084/m9.figshare.5769732.v4
RANDOM.ID_95	dataset compilation	95_EPI.PER.PAT_2	17C.Characteristics_FN_Episodes	figshare	doi:10.6084/m9.figshare.5769732.v4	https://doi.org/10.6084/m9.figshare.5769732.v4
RANDOM.ID_96	dataset compilation	96_EPI.PER.PAT_1	17C.Characteristics_FN_Episodes	figshare	doi:10.6084/m9.figshare.5769732.v4	https://doi.org/10.6084/m9.figshare.5769732.v4
RANDOM.ID_97	dataset compilation	97_EPI.PER.PAT_1	17C.Characteristics_FN_Episodes	figshare	doi:10.6084/m9.figshare.5769732.v4	https://doi.org/10.6084/m9.figshare.5769732.v4
RANDOM.ID_97	dataset compilation	97_EPI.PER.PAT_2	17C.Characteristics_FN_Episodes	figshare	doi:10.6084/m9.figshare.5769732.v4	https://doi.org/10.6084/m9.figshare.5769732.v4
RANDOM.ID_97	dataset compilation	97_EPI.PER.PAT_3	17C.Characteristics_FN_Episodes	figshare	doi:10.6084/m9.figshare.5769732.v4	https://doi.org/10.6084/m9.figshare.5769732.v4
RANDOM.ID_97	dataset compilation	97_EPI.PER.PAT_4	17C.Characteristics_FN_Episodes	figshare	doi:10.6084/m9.figshare.5769732.v4	https://doi.org/10.6084/m9.figshare.5769732.v4
RANDOM.ID_98	dataset compilation	98_EPI.PER.PAT_1	17C.Characteristics_FN_Episodes	figshare	doi:10.6084/m9.figshare.5769732.v4	https://doi.org/10.6084/m9.figshare.5769732.v4
RANDOM.ID_98	dataset compilation	98_EPI.PER.PAT_2	17C.Characteristics_FN_Episodes	figshare	doi:10.6084/m9.figshare.5769732.v4	https://doi.org/10.6084/m9.figshare.5769732.v4
RANDOM.ID_98	dataset compilation	98_EPI.PER.PAT_3	17C.Characteristics_FN_Episodes	figshare	doi:10.6084/m9.figshare.5769732.v4	https://doi.org/10.6084/m9.figshare.5769732.v4
RANDOM.ID_98	dataset compilation	98_EPI.PER.PAT_4	17C.Characteristics_FN_Episodes	figshare	doi:10.6084/m9.figshare.5769732.v4	https://doi.org/10.6084/m9.figshare.5769732.v4
RANDOM.ID_99	dataset compilation	99_EPI.PER.PAT_1	17C.Characteristics_FN_Episodes	figshare	doi:10.6084/m9.figshare.5769732.v4	https://doi.org/10.6084/m9.figshare.5769732.v4
RANDOM.ID_99	dataset compilation	99_EPI.PER.PAT_2	17C.Characteristics_FN_Episodes	figshare	doi:10.6084/m9.figshare.5769732.v4	https://doi.org/10.6084/m9.figshare.5769732.v4
RANDOM.ID_100	dataset compilation	100_EPI.PER.PAT_1	17C.Characteristics_FN_Episodes	figshare	doi:10.6084/m9.figshare.5769732.v4	https://doi.org/10.6084/m9.figshare.5769732.v4
RANDOM.ID_100	dataset compilation	100_EPI.PER.PAT_2	17C.Characteristics_FN_Episodes	figshare	doi:10.6084/m9.figshare.5769732.v4	https://doi.org/10.6084/m9.figshare.5769732.v4
RANDOM.ID_100	dataset compilation	100_EPI.PER.PAT_3	17C.Characteristics_FN_Episodes	figshare	doi:10.6084/m9.figshare.5769732.v4	https://doi.org/10.6084/m9.figshare.5769732.v4
RANDOM.ID_100	dataset compilation	100_EPI.PER.PAT_4	17C.Characteristics_FN_Episodes	figshare	doi:10.6084/m9.figshare.5769732.v4	https://doi.org/10.6084/m9.figshare.5769732.v4
RANDOM.ID_100	dataset compilation	100_EPI.PER.PAT_5	17C.Characteristics_FN_Episodes	figshare	doi:10.6084/m9.figshare.5769732.v4	https://doi.org/10.6084/m9.figshare.5769732.v4
RANDOM.ID_100	dataset compilation	100_EPI.PER.PAT_6	17C.Characteristics_FN_Episodes	figshare	doi:10.6084/m9.figshare.5769732.v4	https://doi.org/10.6084/m9.figshare.5769732.v4
RANDOM.ID_100	dataset compilation	100_EPI.PER.PAT_7	17C.Characteristics_FN_Episodes	figshare	doi:10.6084/m9.figshare.5769732.v4	https://doi.org/10.6084/m9.figshare.5769732.v4
RANDOM.ID_101	dataset compilation	101_EPI.PER.PAT_1	17C.Characteristics_FN_Episodes	figshare	doi:10.6084/m9.figshare.5769732.v4	https://doi.org/10.6084/m9.figshare.5769732.v4
RANDOM.ID_101	dataset compilation	101_EPI.PER.PAT_2	17C.Characteristics_FN_Episodes	figshare	doi:10.6084/m9.figshare.5769732.v4	https://doi.org/10.6084/m9.figshare.5769732.v4
RANDOM.ID_101	dataset compilation	101_EPI.PER.PAT_3	17C.Characteristics_FN_Episodes	figshare	doi:10.6084/m9.figshare.5769732.v4	https://doi.org/10.6084/m9.figshare.5769732.v4
RANDOM.ID_102	dataset compilation	102_EPI.PER.PAT_1	17C.Characteristics_FN_Episodes	figshare	doi:10.6084/m9.figshare.5769732.v4	https://doi.org/10.6084/m9.figshare.5769732.v4
RANDOM.ID_102	dataset compilation	102_EPI.PER.PAT_2	17C.Characteristics_FN_Episodes	figshare	doi:10.6084/m9.figshare.5769732.v4	https://doi.org/10.6084/m9.figshare.5769732.v4
RANDOM.ID_103	dataset compilation	103_EPI.PER.PAT_1	17C.Characteristics_FN_Episodes	figshare	doi:10.6084/m9.figshare.5769732.v4	https://doi.org/10.6084/m9.figshare.5769732.v4
RANDOM.ID_104	dataset compilation	104_EPI.PER.PAT_1	17C.Characteristics_FN_Episodes	figshare	doi:10.6084/m9.figshare.5769732.v4	https://doi.org/10.6084/m9.figshare.5769732.v4
RANDOM.ID_105	dataset compilation	105_EPI.PER.PAT_1	17C.Characteristics_FN_Episodes	figshare	doi:10.6084/m9.figshare.5769732.v4	https://doi.org/10.6084/m9.figshare.5769732.v4
RANDOM.ID_105	dataset compilation	105_EPI.PER.PAT_2	17C.Characteristics_FN_Episodes	figshare	doi:10.6084/m9.figshare.5769732.v4	https://doi.org/10.6084/m9.figshare.5769732.v4
RANDOM.ID_105	dataset compilation	105_EPI.PER.PAT_3	17C.Characteristics_FN_Episodes	figshare	doi:10.6084/m9.figshare.5769732.v4	https://doi.org/10.6084/m9.figshare.5769732.v4
RANDOM.ID_105	dataset compilation	105_EPI.PER.PAT_4	17C.Characteristics_FN_Episodes	figshare	doi:10.6084/m9.figshare.5769732.v4	https://doi.org/10.6084/m9.figshare.5769732.v4
RANDOM.ID_106	dataset compilation	106_EPI.PER.PAT_1	17C.Characteristics_FN_Episodes	figshare	doi:10.6084/m9.figshare.5769732.v4	https://doi.org/10.6084/m9.figshare.5769732.v4
RANDOM.ID_106	dataset compilation	106_EPI.PER.PAT_2	17C.Characteristics_FN_Episodes	figshare	doi:10.6084/m9.figshare.5769732.v4	https://doi.org/10.6084/m9.figshare.5769732.v4
RANDOM.ID_106	dataset compilation	106_EPI.PER.PAT_3	17C.Characteristics_FN_Episodes	figshare	doi:10.6084/m9.figshare.5769732.v4	https://doi.org/10.6084/m9.figshare.5769732.v4
RANDOM.ID_106	dataset compilation	106_EPI.PER.PAT_4	17C.Characteristics_FN_Episodes	figshare	doi:10.6084/m9.figshare.5769732.v4	https://doi.org/10.6084/m9.figshare.5769732.v4
RANDOM.ID_107	dataset compilation	107_EPI.PER.PAT_1	17C.Characteristics_FN_Episodes	figshare	doi:10.6084/m9.figshare.5769732.v4	https://doi.org/10.6084/m9.figshare.5769732.v4
RANDOM.ID_108	dataset compilation	108_EPI.PER.PAT_1	17C.Characteristics_FN_Episodes	figshare	doi:10.6084/m9.figshare.5769732.v4	https://doi.org/10.6084/m9.figshare.5769732.v4
RANDOM.ID_108	dataset compilation	108_EPI.PER.PAT_2	17C.Characteristics_FN_Episodes	figshare	doi:10.6084/m9.figshare.5769732.v4	https://doi.org/10.6084/m9.figshare.5769732.v4
RANDOM.ID_108	dataset compilation	108_EPI.PER.PAT_3	17C.Characteristics_FN_Episodes	figshare	doi:10.6084/m9.figshare.5769732.v4	https://doi.org/10.6084/m9.figshare.5769732.v4
RANDOM.ID_108	dataset compilation	108_EPI.PER.PAT_4	17C.Characteristics_FN_Episodes	figshare	doi:10.6084/m9.figshare.5769732.v4	https://doi.org/10.6084/m9.figshare.5769732.v4
RANDOM.ID_108	dataset compilation	108_EPI.PER.PAT_5	17C.Characteristics_FN_Episodes	figshare	doi:10.6084/m9.figshare.5769732.v4	https://doi.org/10.6084/m9.figshare.5769732.v4
RANDOM.ID_109	dataset compilation	109_EPI.PER.PAT_1	17C.Characteristics_FN_Episodes	figshare	doi:10.6084/m9.figshare.5769732.v4	https://doi.org/10.6084/m9.figshare.5769732.v4
RANDOM.ID_109	dataset compilation	109_EPI.PER.PAT_2	17C.Characteristics_FN_Episodes	figshare	doi:10.6084/m9.figshare.5769732.v4	https://doi.org/10.6084/m9.figshare.5769732.v4
RANDOM.ID_110	dataset compilation	110_EPI.PER.PAT_1	17C.Characteristics_FN_Episodes	figshare	doi:10.6084/m9.figshare.5769732.v4	https://doi.org/10.6084/m9.figshare.5769732.v4
RANDOM.ID_110	dataset compilation	110_EPI.PER.PAT_2	17C.Characteristics_FN_Episodes	figshare	doi:10.6084/m9.figshare.5769732.v4	https://doi.org/10.6084/m9.figshare.5769732.v4
RANDOM.ID_111	dataset compilation	111_EPI.PER.PAT_1	17C.Characteristics_FN_Episodes	figshare	doi:10.6084/m9.figshare.5769732.v4	https://doi.org/10.6084/m9.figshare.5769732.v4
RANDOM.ID_111	dataset compilation	111_EPI.PER.PAT_2	17C.Characteristics_FN_Episodes	figshare	doi:10.6084/m9.figshare.5769732.v4	https://doi.org/10.6084/m9.figshare.5769732.v4
RANDOM.ID_112	dataset compilation	112_EPI.PER.PAT_1	17C.Characteristics_FN_Episodes	figshare	doi:10.6084/m9.figshare.5769732.v4	https://doi.org/10.6084/m9.figshare.5769732.v4
RANDOM.ID_112	dataset compilation	112_EPI.PER.PAT_2	17C.Characteristics_FN_Episodes	figshare	doi:10.6084/m9.figshare.5769732.v4	https://doi.org/10.6084/m9.figshare.5769732.v4
RANDOM.ID_112	dataset compilation	112_EPI.PER.PAT_3	17C.Characteristics_FN_Episodes	figshare	doi:10.6084/m9.figshare.5769732.v4	https://doi.org/10.6084/m9.figshare.5769732.v4
RANDOM.ID_112	dataset compilation	112_EPI.PER.PAT_4	17C.Characteristics_FN_Episodes	figshare	doi:10.6084/m9.figshare.5769732.v4	https://doi.org/10.6084/m9.figshare.5769732.v4
RANDOM.ID_113	dataset compilation	113_EPI.PER.PAT_1	17C.Characteristics_FN_Episodes	figshare	doi:10.6084/m9.figshare.5769732.v4	https://doi.org/10.6084/m9.figshare.5769732.v4
RANDOM.ID_113	dataset compilation	113_EPI.PER.PAT_2	17C.Characteristics_FN_Episodes	figshare	doi:10.6084/m9.figshare.5769732.v4	https://doi.org/10.6084/m9.figshare.5769732.v4
RANDOM.ID_114	dataset compilation	114_EPI.PER.PAT_1	17C.Characteristics_FN_Episodes	figshare	doi:10.6084/m9.figshare.5769732.v4	https://doi.org/10.6084/m9.figshare.5769732.v4
RANDOM.ID_115	dataset compilation	115_EPI.PER.PAT_1	17C.Characteristics_FN_Episodes	figshare	doi:10.6084/m9.figshare.5769732.v4	https://doi.org/10.6084/m9.figshare.5769732.v4
RANDOM.ID_115	dataset compilation	115_EPI.PER.PAT_2	17C.Characteristics_FN_Episodes	figshare	doi:10.6084/m9.figshare.5769732.v4	https://doi.org/10.6084/m9.figshare.5769732.v4
RANDOM.ID_116	dataset compilation	116_EPI.PER.PAT_1	17C.Characteristics_FN_Episodes	figshare	doi:10.6084/m9.figshare.5769732.v4	https://doi.org/10.6084/m9.figshare.5769732.v4
RANDOM.ID_116	dataset compilation	116_EPI.PER.PAT_2	17C.Characteristics_FN_Episodes	figshare	doi:10.6084/m9.figshare.5769732.v4	https://doi.org/10.6084/m9.figshare.5769732.v4
RANDOM.ID_117	dataset compilation	117_EPI.PER.PAT_1	17C.Characteristics_FN_Episodes	figshare	doi:10.6084/m9.figshare.5769732.v4	https://doi.org/10.6084/m9.figshare.5769732.v4
RANDOM.ID_117	dataset compilation	117_EPI.PER.PAT_2	17C.Characteristics_FN_Episodes	figshare	doi:10.6084/m9.figshare.5769732.v4	https://doi.org/10.6084/m9.figshare.5769732.v4
RANDOM.ID_118	dataset compilation	118_EPI.PER.PAT_1	17C.Characteristics_FN_Episodes	figshare	doi:10.6084/m9.figshare.5769732.v4	https://doi.org/10.6084/m9.figshare.5769732.v4
RANDOM.ID_119	dataset compilation	119_EPI.PER.PAT_1	17C.Characteristics_FN_Episodes	figshare	doi:10.6084/m9.figshare.5769732.v4	https://doi.org/10.6084/m9.figshare.5769732.v4
RANDOM.ID_120	dataset compilation	120_EPI.PER.PAT_1	17C.Characteristics_FN_Episodes	figshare	doi:10.6084/m9.figshare.5769732.v4	https://doi.org/10.6084/m9.figshare.5769732.v4
RANDOM.ID_121	dataset compilation	121_EPI.PER.PAT_1	17C.Characteristics_FN_Episodes	figshare	doi:10.6084/m9.figshare.5769732.v4	https://doi.org/10.6084/m9.figshare.5769732.v4
RANDOM.ID_121	dataset compilation	121_EPI.PER.PAT_2	17C.Characteristics_FN_Episodes	figshare	doi:10.6084/m9.figshare.5769732.v4	https://doi.org/10.6084/m9.figshare.5769732.v4
RANDOM.ID_122	dataset compilation	122_EPI.PER.PAT_1	17C.Characteristics_FN_Episodes	figshare	doi:10.6084/m9.figshare.5769732.v4	https://doi.org/10.6084/m9.figshare.5769732.v4
RANDOM.ID_123	dataset compilation	123_EPI.PER.PAT_1	17C.Characteristics_FN_Episodes	figshare	doi:10.6084/m9.figshare.5769732.v4	https://doi.org/10.6084/m9.figshare.5769732.v4
RANDOM.ID_124	dataset compilation	124_EPI.PER.PAT_1	17C.Characteristics_FN_Episodes	figshare	doi:10.6084/m9.figshare.5769732.v4	https://doi.org/10.6084/m9.figshare.5769732.v4
RANDOM.ID_124	dataset compilation	124_EPI.PER.PAT_2	17C.Characteristics_FN_Episodes	figshare	doi:10.6084/m9.figshare.5769732.v4	https://doi.org/10.6084/m9.figshare.5769732.v4
RANDOM.ID_124	dataset compilation	124_EPI.PER.PAT_3	17C.Characteristics_FN_Episodes	figshare	doi:10.6084/m9.figshare.5769732.v4	https://doi.org/10.6084/m9.figshare.5769732.v4
RANDOM.ID_125	dataset compilation	125_EPI.PER.PAT_1	17C.Characteristics_FN_Episodes	figshare	doi:10.6084/m9.figshare.5769732.v4	https://doi.org/10.6084/m9.figshare.5769732.v4
RANDOM.ID_126	dataset compilation	126_EPI.PER.PAT_1	17C.Characteristics_FN_Episodes	figshare	doi:10.6084/m9.figshare.5769732.v4	https://doi.org/10.6084/m9.figshare.5769732.v4
RANDOM.ID_126	dataset compilation	126_EPI.PER.PAT_2	17C.Characteristics_FN_Episodes	figshare	doi:10.6084/m9.figshare.5769732.v4	https://doi.org/10.6084/m9.figshare.5769732.v4
RANDOM.ID_126	dataset compilation	126_EPI.PER.PAT_3	17C.Characteristics_FN_Episodes	figshare	doi:10.6084/m9.figshare.5769732.v4	https://doi.org/10.6084/m9.figshare.5769732.v4
RANDOM.ID_127	dataset compilation	127_EPI.PER.PAT_1	17C.Characteristics_FN_Episodes	figshare	doi:10.6084/m9.figshare.5769732.v4	https://doi.org/10.6084/m9.figshare.5769732.v4
RANDOM.ID_127	dataset compilation	127_EPI.PER.PAT_2	17C.Characteristics_FN_Episodes	figshare	doi:10.6084/m9.figshare.5769732.v4	https://doi.org/10.6084/m9.figshare.5769732.v4
RANDOM.ID_127	dataset compilation	127_EPI.PER.PAT_3	17C.Characteristics_FN_Episodes	figshare	doi:10.6084/m9.figshare.5769732.v4	https://doi.org/10.6084/m9.figshare.5769732.v4
RANDOM.ID_127	dataset compilation	127_EPI.PER.PAT_4	17C.Characteristics_FN_Episodes	figshare	doi:10.6084/m9.figshare.5769732.v4	https://doi.org/10.6084/m9.figshare.5769732.v4
RANDOM.ID_127	dataset compilation	127_EPI.PER.PAT_5	17C.Characteristics_FN_Episodes	figshare	doi:10.6084/m9.figshare.5769732.v4	https://doi.org/10.6084/m9.figshare.5769732.v4
RANDOM.ID_127	dataset compilation	127_EPI.PER.PAT_6	17C.Characteristics_FN_Episodes	figshare	doi:10.6084/m9.figshare.5769732.v4	https://doi.org/10.6084/m9.figshare.5769732.v4
RANDOM.ID_128	dataset compilation	128_EPI.PER.PAT_1	17C.Characteristics_FN_Episodes	figshare	doi:10.6084/m9.figshare.5769732.v4	https://doi.org/10.6084/m9.figshare.5769732.v4
RANDOM.ID_129	dataset compilation	129_EPI.PER.PAT_1	17C.Characteristics_FN_Episodes	figshare	doi:10.6084/m9.figshare.5769732.v4	https://doi.org/10.6084/m9.figshare.5769732.v4
RANDOM.ID_129	dataset compilation	129_EPI.PER.PAT_2	17C.Characteristics_FN_Episodes	figshare	doi:10.6084/m9.figshare.5769732.v4	https://doi.org/10.6084/m9.figshare.5769732.v4
RANDOM.ID_129	dataset compilation	129_EPI.PER.PAT_3	17C.Characteristics_FN_Episodes	figshare	doi:10.6084/m9.figshare.5769732.v4	https://doi.org/10.6084/m9.figshare.5769732.v4
RANDOM.ID_129	dataset compilation	129_EPI.PER.PAT_4	17C.Characteristics_FN_Episodes	figshare	doi:10.6084/m9.figshare.5769732.v4	https://doi.org/10.6084/m9.figshare.5769732.v4
RANDOM.ID_129	dataset compilation	129_EPI.PER.PAT_5	17C.Characteristics_FN_Episodes	figshare	doi:10.6084/m9.figshare.5769732.v4	https://doi.org/10.6084/m9.figshare.5769732.v4
RANDOM.ID_130	dataset compilation	130_EPI.PER.PAT_1	17C.Characteristics_FN_Episodes	figshare	doi:10.6084/m9.figshare.5769732.v4	https://doi.org/10.6084/m9.figshare.5769732.v4
RANDOM.ID_131	dataset compilation	131_EPI.PER.PAT_1	17C.Characteristics_FN_Episodes	figshare	doi:10.6084/m9.figshare.5769732.v4	https://doi.org/10.6084/m9.figshare.5769732.v4
RANDOM.ID_131	dataset compilation	131_EPI.PER.PAT_2	17C.Characteristics_FN_Episodes	figshare	doi:10.6084/m9.figshare.5769732.v4	https://doi.org/10.6084/m9.figshare.5769732.v4
RANDOM.ID_131	dataset compilation	131_EPI.PER.PAT_3	17C.Characteristics_FN_Episodes	figshare	doi:10.6084/m9.figshare.5769732.v4	https://doi.org/10.6084/m9.figshare.5769732.v4
RANDOM.ID_131	dataset compilation	131_EPI.PER.PAT_4	17C.Characteristics_FN_Episodes	figshare	doi:10.6084/m9.figshare.5769732.v4	https://doi.org/10.6084/m9.figshare.5769732.v4
RANDOM.ID_132	dataset compilation	132_EPI.PER.PAT_1	17C.Characteristics_FN_Episodes	figshare	doi:10.6084/m9.figshare.5769732.v4	https://doi.org/10.6084/m9.figshare.5769732.v4
RANDOM.ID_132	dataset compilation	132_EPI.PER.PAT_2	17C.Characteristics_FN_Episodes	figshare	doi:10.6084/m9.figshare.5769732.v4	https://doi.org/10.6084/m9.figshare.5769732.v4
RANDOM.ID_133	dataset compilation	133_EPI.PER.PAT_1	17C.Characteristics_FN_Episodes	figshare	doi:10.6084/m9.figshare.5769732.v4	https://doi.org/10.6084/m9.figshare.5769732.v4
RANDOM.ID_134	dataset compilation	134_EPI.PER.PAT_1	17C.Characteristics_FN_Episodes	figshare	doi:10.6084/m9.figshare.5769732.v4	https://doi.org/10.6084/m9.figshare.5769732.v4
RANDOM.ID_134	dataset compilation	134_EPI.PER.PAT_2	17C.Characteristics_FN_Episodes	figshare	doi:10.6084/m9.figshare.5769732.v4	https://doi.org/10.6084/m9.figshare.5769732.v4
RANDOM.ID_135	dataset compilation	135_EPI.PER.PAT_1	17C.Characteristics_FN_Episodes	figshare	doi:10.6084/m9.figshare.5769732.v4	https://doi.org/10.6084/m9.figshare.5769732.v4
RANDOM.ID_135	dataset compilation	135_EPI.PER.PAT_2	17C.Characteristics_FN_Episodes	figshare	doi:10.6084/m9.figshare.5769732.v4	https://doi.org/10.6084/m9.figshare.5769732.v4
RANDOM.ID_136	dataset compilation	136_EPI.PER.PAT_1	17C.Characteristics_FN_Episodes	figshare	doi:10.6084/m9.figshare.5769732.v4	https://doi.org/10.6084/m9.figshare.5769732.v4
RANDOM.ID_136	dataset compilation	136_EPI.PER.PAT_2	17C.Characteristics_FN_Episodes	figshare	doi:10.6084/m9.figshare.5769732.v4	https://doi.org/10.6084/m9.figshare.5769732.v4
RANDOM.ID_137	dataset compilation	137_EPI.PER.PAT_1	17C.Characteristics_FN_Episodes	figshare	doi:10.6084/m9.figshare.5769732.v4	https://doi.org/10.6084/m9.figshare.5769732.v4
RANDOM.ID_138	dataset compilation	138_EPI.PER.PAT_1	17C.Characteristics_FN_Episodes	figshare	doi:10.6084/m9.figshare.5769732.v4	https://doi.org/10.6084/m9.figshare.5769732.v4
RANDOM.ID_138	dataset compilation	138_EPI.PER.PAT_2	17C.Characteristics_FN_Episodes	figshare	doi:10.6084/m9.figshare.5769732.v4	https://doi.org/10.6084/m9.figshare.5769732.v4
RANDOM.ID_139	dataset compilation	139_EPI.PER.PAT_1	17C.Characteristics_FN_Episodes	figshare	doi:10.6084/m9.figshare.5769732.v4	https://doi.org/10.6084/m9.figshare.5769732.v4
RANDOM.ID_140	dataset compilation	140_EPI.PER.PAT_1	17C.Characteristics_FN_Episodes	figshare	doi:10.6084/m9.figshare.5769732.v4	https://doi.org/10.6084/m9.figshare.5769732.v4
RANDOM.ID_141	dataset compilation	141_EPI.PER.PAT_1	17C.Characteristics_FN_Episodes	figshare	doi:10.6084/m9.figshare.5769732.v4	https://doi.org/10.6084/m9.figshare.5769732.v4
RANDOM.ID_141	dataset compilation	141_EPI.PER.PAT_2	17C.Characteristics_FN_Episodes	figshare	doi:10.6084/m9.figshare.5769732.v4	https://doi.org/10.6084/m9.figshare.5769732.v4
RANDOM.ID_141	dataset compilation	141_EPI.PER.PAT_3	17C.Characteristics_FN_Episodes	figshare	doi:10.6084/m9.figshare.5769732.v4	https://doi.org/10.6084/m9.figshare.5769732.v4
RANDOM.ID_141	dataset compilation	141_EPI.PER.PAT_4	17C.Characteristics_FN_Episodes	figshare	doi:10.6084/m9.figshare.5769732.v4	https://doi.org/10.6084/m9.figshare.5769732.v4
RANDOM.ID_141	dataset compilation	141_EPI.PER.PAT_5	17C.Characteristics_FN_Episodes	figshare	doi:10.6084/m9.figshare.5769732.v4	https://doi.org/10.6084/m9.figshare.5769732.v4
RANDOM.ID_142	dataset compilation	142_EPI.PER.PAT_1	17C.Characteristics_FN_Episodes	figshare	doi:10.6084/m9.figshare.5769732.v4	https://doi.org/10.6084/m9.figshare.5769732.v4
RANDOM.ID_143	dataset compilation	143_EPI.PER.PAT_1	17C.Characteristics_FN_Episodes	figshare	doi:10.6084/m9.figshare.5769732.v4	https://doi.org/10.6084/m9.figshare.5769732.v4
RANDOM.ID_143	dataset compilation	143_EPI.PER.PAT_2	17C.Characteristics_FN_Episodes	figshare	doi:10.6084/m9.figshare.5769732.v4	https://doi.org/10.6084/m9.figshare.5769732.v4
RANDOM.ID_144	dataset compilation	144_EPI.PER.PAT_1	17C.Characteristics_FN_Episodes	figshare	doi:10.6084/m9.figshare.5769732.v4	https://doi.org/10.6084/m9.figshare.5769732.v4
RANDOM.ID_144	dataset compilation	144_EPI.PER.PAT_2	17C.Characteristics_FN_Episodes	figshare	doi:10.6084/m9.figshare.5769732.v4	https://doi.org/10.6084/m9.figshare.5769732.v4
RANDOM.ID_144	dataset compilation	144_EPI.PER.PAT_3	17C.Characteristics_FN_Episodes	figshare	doi:10.6084/m9.figshare.5769732.v4	https://doi.org/10.6084/m9.figshare.5769732.v4
RANDOM.ID_145	dataset compilation	145_EPI.PER.PAT_1	17C.Characteristics_FN_Episodes	figshare	doi:10.6084/m9.figshare.5769732.v4	https://doi.org/10.6084/m9.figshare.5769732.v4
RANDOM.ID_145	dataset compilation	145_EPI.PER.PAT_2	17C.Characteristics_FN_Episodes	figshare	doi:10.6084/m9.figshare.5769732.v4	https://doi.org/10.6084/m9.figshare.5769732.v4
RANDOM.ID_146	dataset compilation	146_EPI.PER.PAT_1	17C.Characteristics_FN_Episodes	figshare	doi:10.6084/m9.figshare.5769732.v4	https://doi.org/10.6084/m9.figshare.5769732.v4
RANDOM.ID_146	dataset compilation	146_EPI.PER.PAT_2	17C.Characteristics_FN_Episodes	figshare	doi:10.6084/m9.figshare.5769732.v4	https://doi.org/10.6084/m9.figshare.5769732.v4
RANDOM.ID_146	dataset compilation	146_EPI.PER.PAT_3	17C.Characteristics_FN_Episodes	figshare	doi:10.6084/m9.figshare.5769732.v4	https://doi.org/10.6084/m9.figshare.5769732.v4
RANDOM.ID_147	dataset compilation	147_EPI.PER.PAT_1	17C.Characteristics_FN_Episodes	figshare	doi:10.6084/m9.figshare.5769732.v4	https://doi.org/10.6084/m9.figshare.5769732.v4
RANDOM.ID_147	dataset compilation	147_EPI.PER.PAT_2	17C.Characteristics_FN_Episodes	figshare	doi:10.6084/m9.figshare.5769732.v4	https://doi.org/10.6084/m9.figshare.5769732.v4
RANDOM.ID_147	dataset compilation	147_EPI.PER.PAT_3	17C.Characteristics_FN_Episodes	figshare	doi:10.6084/m9.figshare.5769732.v4	https://doi.org/10.6084/m9.figshare.5769732.v4
RANDOM.ID_147	dataset compilation	147_EPI.PER.PAT_4	17C.Characteristics_FN_Episodes	figshare	doi:10.6084/m9.figshare.5769732.v4	https://doi.org/10.6084/m9.figshare.5769732.v4
RANDOM.ID_147	dataset compilation	147_EPI.PER.PAT_5	17C.Characteristics_FN_Episodes	figshare	doi:10.6084/m9.figshare.5769732.v4	https://doi.org/10.6084/m9.figshare.5769732.v4
RANDOM.ID_147	dataset compilation	147_EPI.PER.PAT_6	17C.Characteristics_FN_Episodes	figshare	doi:10.6084/m9.figshare.5769732.v4	https://doi.org/10.6084/m9.figshare.5769732.v4
RANDOM.ID_148	dataset compilation	148_EPI.PER.PAT_1	17C.Characteristics_FN_Episodes	figshare	doi:10.6084/m9.figshare.5769732.v4	https://doi.org/10.6084/m9.figshare.5769732.v4
RANDOM.ID_149	dataset compilation	149_EPI.PER.PAT_1	17C.Characteristics_FN_Episodes	figshare	doi:10.6084/m9.figshare.5769732.v4	https://doi.org/10.6084/m9.figshare.5769732.v4
RANDOM.ID_150	dataset compilation	150_EPI.PER.PAT_1	17C.Characteristics_FN_Episodes	figshare	doi:10.6084/m9.figshare.5769732.v4	https://doi.org/10.6084/m9.figshare.5769732.v4
RANDOM.ID_151	dataset compilation	151_EPI.PER.PAT_1	17C.Characteristics_FN_Episodes	figshare	doi:10.6084/m9.figshare.5769732.v4	https://doi.org/10.6084/m9.figshare.5769732.v4
RANDOM.ID_152	dataset compilation	152_EPI.PER.PAT_1	17C.Characteristics_FN_Episodes	figshare	doi:10.6084/m9.figshare.5769732.v4	https://doi.org/10.6084/m9.figshare.5769732.v4
RANDOM.ID_153	dataset compilation	153_EPI.PER.PAT_1	17C.Characteristics_FN_Episodes	figshare	doi:10.6084/m9.figshare.5769732.v4	https://doi.org/10.6084/m9.figshare.5769732.v4
RANDOM.ID_153	dataset compilation	153_EPI.PER.PAT_2	17C.Characteristics_FN_Episodes	figshare	doi:10.6084/m9.figshare.5769732.v4	https://doi.org/10.6084/m9.figshare.5769732.v4
RANDOM.ID_154	dataset compilation	154_EPI.PER.PAT_1	17C.Characteristics_FN_Episodes	figshare	doi:10.6084/m9.figshare.5769732.v4	https://doi.org/10.6084/m9.figshare.5769732.v4
RANDOM.ID_154	dataset compilation	154_EPI.PER.PAT_2	17C.Characteristics_FN_Episodes	figshare	doi:10.6084/m9.figshare.5769732.v4	https://doi.org/10.6084/m9.figshare.5769732.v4
RANDOM.ID_154	dataset compilation	154_EPI.PER.PAT_3	17C.Characteristics_FN_Episodes	figshare	doi:10.6084/m9.figshare.5769732.v4	https://doi.org/10.6084/m9.figshare.5769732.v4
RANDOM.ID_154	dataset compilation	154_EPI.PER.PAT_4	17C.Characteristics_FN_Episodes	figshare	doi:10.6084/m9.figshare.5769732.v4	https://doi.org/10.6084/m9.figshare.5769732.v4
RANDOM.ID_155	dataset compilation	155_EPI.PER.PAT_1	17C.Characteristics_FN_Episodes	figshare	doi:10.6084/m9.figshare.5769732.v4	https://doi.org/10.6084/m9.figshare.5769732.v4
RANDOM.ID_155	dataset compilation	155_EPI.PER.PAT_2	17C.Characteristics_FN_Episodes	figshare	doi:10.6084/m9.figshare.5769732.v4	https://doi.org/10.6084/m9.figshare.5769732.v4
RANDOM.ID_155	dataset compilation	155_EPI.PER.PAT_3	17C.Characteristics_FN_Episodes	figshare	doi:10.6084/m9.figshare.5769732.v4	https://doi.org/10.6084/m9.figshare.5769732.v4
RANDOM.ID_156	dataset compilation	156_EPI.PER.PAT_1	17C.Characteristics_FN_Episodes	figshare	doi:10.6084/m9.figshare.5769732.v4	https://doi.org/10.6084/m9.figshare.5769732.v4
RANDOM.ID_156	dataset compilation	156_EPI.PER.PAT_2	17C.Characteristics_FN_Episodes	figshare	doi:10.6084/m9.figshare.5769732.v4	https://doi.org/10.6084/m9.figshare.5769732.v4
RANDOM.ID_156	dataset compilation	156_EPI.PER.PAT_3	17C.Characteristics_FN_Episodes	figshare	doi:10.6084/m9.figshare.5769732.v4	https://doi.org/10.6084/m9.figshare.5769732.v4
RANDOM.ID_157	dataset compilation	157_EPI.PER.PAT_1	17C.Characteristics_FN_Episodes	figshare	doi:10.6084/m9.figshare.5769732.v4	https://doi.org/10.6084/m9.figshare.5769732.v4
RANDOM.ID_158	dataset compilation	158_EPI.PER.PAT_1	17C.Characteristics_FN_Episodes	figshare	doi:10.6084/m9.figshare.5769732.v4	https://doi.org/10.6084/m9.figshare.5769732.v4
RANDOM.ID_158	dataset compilation	158_EPI.PER.PAT_2	17C.Characteristics_FN_Episodes	figshare	doi:10.6084/m9.figshare.5769732.v4	https://doi.org/10.6084/m9.figshare.5769732.v4
RANDOM.ID_159	dataset compilation	159_EPI.PER.PAT_1	17C.Characteristics_FN_Episodes	figshare	doi:10.6084/m9.figshare.5769732.v4	https://doi.org/10.6084/m9.figshare.5769732.v4
RANDOM.ID_160	dataset compilation	160_EPI.PER.PAT_1	17C.Characteristics_FN_Episodes	figshare	doi:10.6084/m9.figshare.5769732.v4	https://doi.org/10.6084/m9.figshare.5769732.v4
RANDOM.ID_161	dataset compilation	161_EPI.PER.PAT_1	17C.Characteristics_FN_Episodes	figshare	doi:10.6084/m9.figshare.5769732.v4	https://doi.org/10.6084/m9.figshare.5769732.v4
RANDOM.ID_161	dataset compilation	161_EPI.PER.PAT_2	17C.Characteristics_FN_Episodes	figshare	doi:10.6084/m9.figshare.5769732.v4	https://doi.org/10.6084/m9.figshare.5769732.v4
RANDOM.ID_162	dataset compilation	162_EPI.PER.PAT_1	17C.Characteristics_FN_Episodes	figshare	doi:10.6084/m9.figshare.5769732.v4	https://doi.org/10.6084/m9.figshare.5769732.v4
RANDOM.ID_163	dataset compilation	163_EPI.PER.PAT_1	17C.Characteristics_FN_Episodes	figshare	doi:10.6084/m9.figshare.5769732.v4	https://doi.org/10.6084/m9.figshare.5769732.v4
RANDOM.ID_163	dataset compilation	163_EPI.PER.PAT_2	17C.Characteristics_FN_Episodes	figshare	doi:10.6084/m9.figshare.5769732.v4	https://doi.org/10.6084/m9.figshare.5769732.v4
RANDOM.ID_164	dataset compilation	164_EPI.PER.PAT_1	17C.Characteristics_FN_Episodes	figshare	doi:10.6084/m9.figshare.5769732.v4	https://doi.org/10.6084/m9.figshare.5769732.v4
RANDOM.ID_165	dataset compilation	165_EPI.PER.PAT_1	17C.Characteristics_FN_Episodes	figshare	doi:10.6084/m9.figshare.5769732.v4	https://doi.org/10.6084/m9.figshare.5769732.v4
RANDOM.ID_165	dataset compilation	165_EPI.PER.PAT_2	17C.Characteristics_FN_Episodes	figshare	doi:10.6084/m9.figshare.5769732.v4	https://doi.org/10.6084/m9.figshare.5769732.v4
RANDOM.ID_166	dataset compilation	166_EPI.PER.PAT_1	17C.Characteristics_FN_Episodes	figshare	doi:10.6084/m9.figshare.5769732.v4	https://doi.org/10.6084/m9.figshare.5769732.v4
RANDOM.ID_166	dataset compilation	166_EPI.PER.PAT_2	17C.Characteristics_FN_Episodes	figshare	doi:10.6084/m9.figshare.5769732.v4	https://doi.org/10.6084/m9.figshare.5769732.v4
RANDOM.ID_166	dataset compilation	166_EPI.PER.PAT_3	17C.Characteristics_FN_Episodes	figshare	doi:10.6084/m9.figshare.5769732.v4	https://doi.org/10.6084/m9.figshare.5769732.v4
RANDOM.ID_167	dataset compilation	167_EPI.PER.PAT_1	17C.Characteristics_FN_Episodes	figshare	doi:10.6084/m9.figshare.5769732.v4	https://doi.org/10.6084/m9.figshare.5769732.v4
RANDOM.ID_167	dataset compilation	167_EPI.PER.PAT_2	17C.Characteristics_FN_Episodes	figshare	doi:10.6084/m9.figshare.5769732.v4	https://doi.org/10.6084/m9.figshare.5769732.v4
RANDOM.ID_167	dataset compilation	167_EPI.PER.PAT_3	17C.Characteristics_FN_Episodes	figshare	doi:10.6084/m9.figshare.5769732.v4	https://doi.org/10.6084/m9.figshare.5769732.v4
RANDOM.ID_168	dataset compilation	168_EPI.PER.PAT_1	17C.Characteristics_FN_Episodes	figshare	doi:10.6084/m9.figshare.5769732.v4	https://doi.org/10.6084/m9.figshare.5769732.v4
RANDOM.ID_168	dataset compilation	168_EPI.PER.PAT_2	17C.Characteristics_FN_Episodes	figshare	doi:10.6084/m9.figshare.5769732.v4	https://doi.org/10.6084/m9.figshare.5769732.v4
RANDOM.ID_168	dataset compilation	168_EPI.PER.PAT_3	17C.Characteristics_FN_Episodes	figshare	doi:10.6084/m9.figshare.5769732.v4	https://doi.org/10.6084/m9.figshare.5769732.v4
RANDOM.ID_169	dataset compilation	169_EPI.PER.PAT_1	17C.Characteristics_FN_Episodes	figshare	doi:10.6084/m9.figshare.5769732.v4	https://doi.org/10.6084/m9.figshare.5769732.v4
RANDOM.ID_170	dataset compilation	170_EPI.PER.PAT_1	17C.Characteristics_FN_Episodes	figshare	doi:10.6084/m9.figshare.5769732.v4	https://doi.org/10.6084/m9.figshare.5769732.v4
RANDOM.ID_170	dataset compilation	170_EPI.PER.PAT_2	17C.Characteristics_FN_Episodes	figshare	doi:10.6084/m9.figshare.5769732.v4	https://doi.org/10.6084/m9.figshare.5769732.v4
RANDOM.ID_170	dataset compilation	170_EPI.PER.PAT_3	17C.Characteristics_FN_Episodes	figshare	doi:10.6084/m9.figshare.5769732.v4	https://doi.org/10.6084/m9.figshare.5769732.v4
RANDOM.ID_170	dataset compilation	170_EPI.PER.PAT_4	17C.Characteristics_FN_Episodes	figshare	doi:10.6084/m9.figshare.5769732.v4	https://doi.org/10.6084/m9.figshare.5769732.v4
RANDOM.ID_171	dataset compilation	171_EPI.PER.PAT_1	17C.Characteristics_FN_Episodes	figshare	doi:10.6084/m9.figshare.5769732.v4	https://doi.org/10.6084/m9.figshare.5769732.v4
RANDOM.ID_172	dataset compilation	172_EPI.PER.PAT_1	17C.Characteristics_FN_Episodes	figshare	doi:10.6084/m9.figshare.5769732.v4	https://doi.org/10.6084/m9.figshare.5769732.v4
RANDOM.ID_173	dataset compilation	173_EPI.PER.PAT_1	17C.Characteristics_FN_Episodes	figshare	doi:10.6084/m9.figshare.5769732.v4	https://doi.org/10.6084/m9.figshare.5769732.v4
RANDOM.ID_173	dataset compilation	173_EPI.PER.PAT_2	17C.Characteristics_FN_Episodes	figshare	doi:10.6084/m9.figshare.5769732.v4	https://doi.org/10.6084/m9.figshare.5769732.v4
RANDOM.ID_173	dataset compilation	173_EPI.PER.PAT_3	17C.Characteristics_FN_Episodes	figshare	doi:10.6084/m9.figshare.5769732.v4	https://doi.org/10.6084/m9.figshare.5769732.v4
RANDOM.ID_174	dataset compilation	174_EPI.PER.PAT_1	17C.Characteristics_FN_Episodes	figshare	doi:10.6084/m9.figshare.5769732.v4	https://doi.org/10.6084/m9.figshare.5769732.v4
RANDOM.ID_175	dataset compilation	175_EPI.PER.PAT_1	17C.Characteristics_FN_Episodes	figshare	doi:10.6084/m9.figshare.5769732.v4	https://doi.org/10.6084/m9.figshare.5769732.v4
RANDOM.ID_176	dataset compilation	176_EPI.PER.PAT_1	17C.Characteristics_FN_Episodes	figshare	doi:10.6084/m9.figshare.5769732.v4	https://doi.org/10.6084/m9.figshare.5769732.v4
RANDOM.ID_177	dataset compilation	177_EPI.PER.PAT_1	17C.Characteristics_FN_Episodes	figshare	doi:10.6084/m9.figshare.5769732.v4	https://doi.org/10.6084/m9.figshare.5769732.v4
RANDOM.ID_178	dataset compilation	178_EPI.PER.PAT_1	17C.Characteristics_FN_Episodes	figshare	doi:10.6084/m9.figshare.5769732.v4	https://doi.org/10.6084/m9.figshare.5769732.v4
RANDOM.ID_178	dataset compilation	178_EPI.PER.PAT_2	17C.Characteristics_FN_Episodes	figshare	doi:10.6084/m9.figshare.5769732.v4	https://doi.org/10.6084/m9.figshare.5769732.v4
RANDOM.ID_178	dataset compilation	178_EPI.PER.PAT_3	17C.Characteristics_FN_Episodes	figshare	doi:10.6084/m9.figshare.5769732.v4	https://doi.org/10.6084/m9.figshare.5769732.v4
RANDOM.ID_178	dataset compilation	178_EPI.PER.PAT_4	17C.Characteristics_FN_Episodes	figshare	doi:10.6084/m9.figshare.5769732.v4	https://doi.org/10.6084/m9.figshare.5769732.v4
RANDOM.ID_178	dataset compilation	178_EPI.PER.PAT_5	17C.Characteristics_FN_Episodes	figshare	doi:10.6084/m9.figshare.5769732.v4	https://doi.org/10.6084/m9.figshare.5769732.v4
RANDOM.ID_178	dataset compilation	178_EPI.PER.PAT_6	17C.Characteristics_FN_Episodes	figshare	doi:10.6084/m9.figshare.5769732.v4	https://doi.org/10.6084/m9.figshare.5769732.v4
RANDOM.ID_178	dataset compilation	178_EPI.PER.PAT_7	17C.Characteristics_FN_Episodes	figshare	doi:10.6084/m9.figshare.5769732.v4	https://doi.org/10.6084/m9.figshare.5769732.v4
RANDOM.ID_178	dataset compilation	178_EPI.PER.PAT_8	17C.Characteristics_FN_Episodes	figshare	doi:10.6084/m9.figshare.5769732.v4	https://doi.org/10.6084/m9.figshare.5769732.v4
RANDOM.ID_179	dataset compilation	179_EPI.PER.PAT_1	17C.Characteristics_FN_Episodes	figshare	doi:10.6084/m9.figshare.5769732.v4	https://doi.org/10.6084/m9.figshare.5769732.v4
RANDOM.ID_179	dataset compilation	179_EPI.PER.PAT_2	17C.Characteristics_FN_Episodes	figshare	doi:10.6084/m9.figshare.5769732.v4	https://doi.org/10.6084/m9.figshare.5769732.v4
RANDOM.ID_179	dataset compilation	179_EPI.PER.PAT_3	17C.Characteristics_FN_Episodes	figshare	doi:10.6084/m9.figshare.5769732.v4	https://doi.org/10.6084/m9.figshare.5769732.v4
RANDOM.ID_179	dataset compilation	179_EPI.PER.PAT_4	17C.Characteristics_FN_Episodes	figshare	doi:10.6084/m9.figshare.5769732.v4	https://doi.org/10.6084/m9.figshare.5769732.v4
RANDOM.ID_180	dataset compilation	180_EPI.PER.PAT_1	17C.Characteristics_FN_Episodes	figshare	doi:10.6084/m9.figshare.5769732.v4	https://doi.org/10.6084/m9.figshare.5769732.v4
RANDOM.ID_180	dataset compilation	180_EPI.PER.PAT_2	17C.Characteristics_FN_Episodes	figshare	doi:10.6084/m9.figshare.5769732.v4	https://doi.org/10.6084/m9.figshare.5769732.v4
RANDOM.ID_181	dataset compilation	181_EPI.PER.PAT_1	17C.Characteristics_FN_Episodes	figshare	doi:10.6084/m9.figshare.5769732.v4	https://doi.org/10.6084/m9.figshare.5769732.v4
RANDOM.ID_181	dataset compilation	181_EPI.PER.PAT_2	17C.Characteristics_FN_Episodes	figshare	doi:10.6084/m9.figshare.5769732.v4	https://doi.org/10.6084/m9.figshare.5769732.v4
RANDOM.ID_181	dataset compilation	181_EPI.PER.PAT_3	17C.Characteristics_FN_Episodes	figshare	doi:10.6084/m9.figshare.5769732.v4	https://doi.org/10.6084/m9.figshare.5769732.v4
RANDOM.ID_182	dataset compilation	182_EPI.PER.PAT_1	17C.Characteristics_FN_Episodes	figshare	doi:10.6084/m9.figshare.5769732.v4	https://doi.org/10.6084/m9.figshare.5769732.v4
RANDOM.ID_182	dataset compilation	182_EPI.PER.PAT_2	17C.Characteristics_FN_Episodes	figshare	doi:10.6084/m9.figshare.5769732.v4	https://doi.org/10.6084/m9.figshare.5769732.v4
RANDOM.ID_182	dataset compilation	182_EPI.PER.PAT_3	17C.Characteristics_FN_Episodes	figshare	doi:10.6084/m9.figshare.5769732.v4	https://doi.org/10.6084/m9.figshare.5769732.v4
RANDOM.ID_183	dataset compilation	183_EPI.PER.PAT_1	17C.Characteristics_FN_Episodes	figshare	doi:10.6084/m9.figshare.5769732.v4	https://doi.org/10.6084/m9.figshare.5769732.v4
RANDOM.ID_183	dataset compilation	183_EPI.PER.PAT_2	17C.Characteristics_FN_Episodes	figshare	doi:10.6084/m9.figshare.5769732.v4	https://doi.org/10.6084/m9.figshare.5769732.v4
RANDOM.ID_184	dataset compilation	184_EPI.PER.PAT_1	17C.Characteristics_FN_Episodes	figshare	doi:10.6084/m9.figshare.5769732.v4	https://doi.org/10.6084/m9.figshare.5769732.v4
RANDOM.ID_184	dataset compilation	184_EPI.PER.PAT_2	17C.Characteristics_FN_Episodes	figshare	doi:10.6084/m9.figshare.5769732.v4	https://doi.org/10.6084/m9.figshare.5769732.v4
RANDOM.ID_185	dataset compilation	185_EPI.PER.PAT_1	17C.Characteristics_FN_Episodes	figshare	doi:10.6084/m9.figshare.5769732.v4	https://doi.org/10.6084/m9.figshare.5769732.v4
RANDOM.ID_186	dataset compilation	186_EPI.PER.PAT_1	17C.Characteristics_FN_Episodes	figshare	doi:10.6084/m9.figshare.5769732.v4	https://doi.org/10.6084/m9.figshare.5769732.v4
RANDOM.ID_187	dataset compilation	187_EPI.PER.PAT_1	17C.Characteristics_FN_Episodes	figshare	doi:10.6084/m9.figshare.5769732.v4	https://doi.org/10.6084/m9.figshare.5769732.v4
RANDOM.ID_187	dataset compilation	187_EPI.PER.PAT_2	17C.Characteristics_FN_Episodes	figshare	doi:10.6084/m9.figshare.5769732.v4	https://doi.org/10.6084/m9.figshare.5769732.v4
RANDOM.ID_188	dataset compilation	188_EPI.PER.PAT_1	17C.Characteristics_FN_Episodes	figshare	doi:10.6084/m9.figshare.5769732.v4	https://doi.org/10.6084/m9.figshare.5769732.v4
RANDOM.ID_189	dataset compilation	189_EPI.PER.PAT_1	17C.Characteristics_FN_Episodes	figshare	doi:10.6084/m9.figshare.5769732.v4	https://doi.org/10.6084/m9.figshare.5769732.v4
RANDOM.ID_190	dataset compilation	190_EPI.PER.PAT_1	17C.Characteristics_FN_Episodes	figshare	doi:10.6084/m9.figshare.5769732.v4	https://doi.org/10.6084/m9.figshare.5769732.v4
RANDOM.ID_190	dataset compilation	190_EPI.PER.PAT_2	17C.Characteristics_FN_Episodes	figshare	doi:10.6084/m9.figshare.5769732.v4	https://doi.org/10.6084/m9.figshare.5769732.v4
RANDOM.ID_190	dataset compilation	190_EPI.PER.PAT_3	17C.Characteristics_FN_Episodes	figshare	doi:10.6084/m9.figshare.5769732.v4	https://doi.org/10.6084/m9.figshare.5769732.v4
RANDOM.ID_190	dataset compilation	190_EPI.PER.PAT_4	17C.Characteristics_FN_Episodes	figshare	doi:10.6084/m9.figshare.5769732.v4	https://doi.org/10.6084/m9.figshare.5769732.v4
RANDOM.ID_190	dataset compilation	190_EPI.PER.PAT_5	17C.Characteristics_FN_Episodes	figshare	doi:10.6084/m9.figshare.5769732.v4	https://doi.org/10.6084/m9.figshare.5769732.v4
RANDOM.ID_191	dataset compilation	191_EPI.PER.PAT_1	17C.Characteristics_FN_Episodes	figshare	doi:10.6084/m9.figshare.5769732.v4	https://doi.org/10.6084/m9.figshare.5769732.v4
RANDOM.ID_191	dataset compilation	191_EPI.PER.PAT_2	17C.Characteristics_FN_Episodes	figshare	doi:10.6084/m9.figshare.5769732.v4	https://doi.org/10.6084/m9.figshare.5769732.v4
RANDOM.ID_191	dataset compilation	191_EPI.PER.PAT_3	17C.Characteristics_FN_Episodes	figshare	doi:10.6084/m9.figshare.5769732.v4	https://doi.org/10.6084/m9.figshare.5769732.v4
RANDOM.ID_191	dataset compilation	191_EPI.PER.PAT_4	17C.Characteristics_FN_Episodes	figshare	doi:10.6084/m9.figshare.5769732.v4	https://doi.org/10.6084/m9.figshare.5769732.v4
RANDOM.ID_192	dataset compilation	192_EPI.PER.PAT_1	17C.Characteristics_FN_Episodes	figshare	doi:10.6084/m9.figshare.5769732.v4	https://doi.org/10.6084/m9.figshare.5769732.v4
RANDOM.ID_192	dataset compilation	192_EPI.PER.PAT_2	17C.Characteristics_FN_Episodes	figshare	doi:10.6084/m9.figshare.5769732.v4	https://doi.org/10.6084/m9.figshare.5769732.v4
RANDOM.ID_192	dataset compilation	192_EPI.PER.PAT_3	17C.Characteristics_FN_Episodes	figshare	doi:10.6084/m9.figshare.5769732.v4	https://doi.org/10.6084/m9.figshare.5769732.v4
RANDOM.ID_192	dataset compilation	192_EPI.PER.PAT_4	17C.Characteristics_FN_Episodes	figshare	doi:10.6084/m9.figshare.5769732.v4	https://doi.org/10.6084/m9.figshare.5769732.v4
RANDOM.ID_193	dataset compilation	193_EPI.PER.PAT_1	17C.Characteristics_FN_Episodes	figshare	doi:10.6084/m9.figshare.5769732.v4	https://doi.org/10.6084/m9.figshare.5769732.v4
RANDOM.ID_193	dataset compilation	193_EPI.PER.PAT_2	17C.Characteristics_FN_Episodes	figshare	doi:10.6084/m9.figshare.5769732.v4	https://doi.org/10.6084/m9.figshare.5769732.v4
RANDOM.ID_194	dataset compilation	194_EPI.PER.PAT_1	17C.Characteristics_FN_Episodes	figshare	doi:10.6084/m9.figshare.5769732.v4	https://doi.org/10.6084/m9.figshare.5769732.v4
RANDOM.ID_194	dataset compilation	194_EPI.PER.PAT_2	17C.Characteristics_FN_Episodes	figshare	doi:10.6084/m9.figshare.5769732.v4	https://doi.org/10.6084/m9.figshare.5769732.v4
RANDOM.ID_195	dataset compilation	195_EPI.PER.PAT_1	17C.Characteristics_FN_Episodes	figshare	doi:10.6084/m9.figshare.5769732.v4	https://doi.org/10.6084/m9.figshare.5769732.v4
RANDOM.ID_195	dataset compilation	195_EPI.PER.PAT_2	17C.Characteristics_FN_Episodes	figshare	doi:10.6084/m9.figshare.5769732.v4	https://doi.org/10.6084/m9.figshare.5769732.v4
RANDOM.ID_195	dataset compilation	195_EPI.PER.PAT_3	17C.Characteristics_FN_Episodes	figshare	doi:10.6084/m9.figshare.5769732.v4	https://doi.org/10.6084/m9.figshare.5769732.v4
RANDOM.ID_196	dataset compilation	196_EPI.PER.PAT_1	17C.Characteristics_FN_Episodes	figshare	doi:10.6084/m9.figshare.5769732.v4	https://doi.org/10.6084/m9.figshare.5769732.v4
RANDOM.ID_196	dataset compilation	196_EPI.PER.PAT_2	17C.Characteristics_FN_Episodes	figshare	doi:10.6084/m9.figshare.5769732.v4	https://doi.org/10.6084/m9.figshare.5769732.v4
RANDOM.ID_196	dataset compilation	196_EPI.PER.PAT_3	17C.Characteristics_FN_Episodes	figshare	doi:10.6084/m9.figshare.5769732.v4	https://doi.org/10.6084/m9.figshare.5769732.v4
RANDOM.ID_196	dataset compilation	196_EPI.PER.PAT_4	17C.Characteristics_FN_Episodes	figshare	doi:10.6084/m9.figshare.5769732.v4	https://doi.org/10.6084/m9.figshare.5769732.v4
RANDOM.ID_196	dataset compilation	196_EPI.PER.PAT_5	17C.Characteristics_FN_Episodes	figshare	doi:10.6084/m9.figshare.5769732.v4	https://doi.org/10.6084/m9.figshare.5769732.v4
RANDOM.ID_197	dataset compilation	197_EPI.PER.PAT_1	17C.Characteristics_FN_Episodes	figshare	doi:10.6084/m9.figshare.5769732.v4	https://doi.org/10.6084/m9.figshare.5769732.v4
RANDOM.ID_197	dataset compilation	197_EPI.PER.PAT_2	17C.Characteristics_FN_Episodes	figshare	doi:10.6084/m9.figshare.5769732.v4	https://doi.org/10.6084/m9.figshare.5769732.v4
RANDOM.ID_197	dataset compilation	197_EPI.PER.PAT_3	17C.Characteristics_FN_Episodes	figshare	doi:10.6084/m9.figshare.5769732.v4	https://doi.org/10.6084/m9.figshare.5769732.v4
RANDOM.ID_198	dataset compilation	198_EPI.PER.PAT_1	17C.Characteristics_FN_Episodes	figshare	doi:10.6084/m9.figshare.5769732.v4	https://doi.org/10.6084/m9.figshare.5769732.v4
RANDOM.ID_198	dataset compilation	198_EPI.PER.PAT_2	17C.Characteristics_FN_Episodes	figshare	doi:10.6084/m9.figshare.5769732.v4	https://doi.org/10.6084/m9.figshare.5769732.v4
RANDOM.ID_198	dataset compilation	198_EPI.PER.PAT_3	17C.Characteristics_FN_Episodes	figshare	doi:10.6084/m9.figshare.5769732.v4	https://doi.org/10.6084/m9.figshare.5769732.v4
RANDOM.ID_199	dataset compilation	199_EPI.PER.PAT_1	17C.Characteristics_FN_Episodes	figshare	doi:10.6084/m9.figshare.5769732.v4	https://doi.org/10.6084/m9.figshare.5769732.v4
RANDOM.ID_200	dataset compilation	200_EPI.PER.PAT_1	17C.Characteristics_FN_Episodes	figshare	doi:10.6084/m9.figshare.5769732.v4	https://doi.org/10.6084/m9.figshare.5769732.v4
RANDOM.ID_200	dataset compilation	200_EPI.PER.PAT_2	17C.Characteristics_FN_Episodes	figshare	doi:10.6084/m9.figshare.5769732.v4	https://doi.org/10.6084/m9.figshare.5769732.v4
RANDOM.ID_200	dataset compilation	200_EPI.PER.PAT_3	17C.Characteristics_FN_Episodes	figshare	doi:10.6084/m9.figshare.5769732.v4	https://doi.org/10.6084/m9.figshare.5769732.v4
RANDOM.ID_201	dataset compilation	201_EPI.PER.PAT_1	17C.Characteristics_FN_Episodes	figshare	doi:10.6084/m9.figshare.5769732.v4	https://doi.org/10.6084/m9.figshare.5769732.v4
RANDOM.ID_201	dataset compilation	201_EPI.PER.PAT_2	17C.Characteristics_FN_Episodes	figshare	doi:10.6084/m9.figshare.5769732.v4	https://doi.org/10.6084/m9.figshare.5769732.v4
RANDOM.ID_201	dataset compilation	201_EPI.PER.PAT_3	17C.Characteristics_FN_Episodes	figshare	doi:10.6084/m9.figshare.5769732.v4	https://doi.org/10.6084/m9.figshare.5769732.v4
RANDOM.ID_201	dataset compilation	201_EPI.PER.PAT_4	17C.Characteristics_FN_Episodes	figshare	doi:10.6084/m9.figshare.5769732.v4	https://doi.org/10.6084/m9.figshare.5769732.v4
RANDOM.ID_202	dataset compilation	202_EPI.PER.PAT_1	17C.Characteristics_FN_Episodes	figshare	doi:10.6084/m9.figshare.5769732.v4	https://doi.org/10.6084/m9.figshare.5769732.v4
RANDOM.ID_202	dataset compilation	202_EPI.PER.PAT_2	17C.Characteristics_FN_Episodes	figshare	doi:10.6084/m9.figshare.5769732.v4	https://doi.org/10.6084/m9.figshare.5769732.v4
RANDOM.ID_203	dataset compilation	203_EPI.PER.PAT_1	17C.Characteristics_FN_Episodes	figshare	doi:10.6084/m9.figshare.5769732.v4	https://doi.org/10.6084/m9.figshare.5769732.v4
RANDOM.ID_203	dataset compilation	203_EPI.PER.PAT_2	17C.Characteristics_FN_Episodes	figshare	doi:10.6084/m9.figshare.5769732.v4	https://doi.org/10.6084/m9.figshare.5769732.v4
RANDOM.ID_203	dataset compilation	203_EPI.PER.PAT_3	17C.Characteristics_FN_Episodes	figshare	doi:10.6084/m9.figshare.5769732.v4	https://doi.org/10.6084/m9.figshare.5769732.v4
RANDOM.ID_203	dataset compilation	203_EPI.PER.PAT_4	17C.Characteristics_FN_Episodes	figshare	doi:10.6084/m9.figshare.5769732.v4	https://doi.org/10.6084/m9.figshare.5769732.v4
RANDOM.ID_204	dataset compilation	204_EPI.PER.PAT_1	17C.Characteristics_FN_Episodes	figshare	doi:10.6084/m9.figshare.5769732.v4	https://doi.org/10.6084/m9.figshare.5769732.v4
RANDOM.ID_204	dataset compilation	204_EPI.PER.PAT_2	17C.Characteristics_FN_Episodes	figshare	doi:10.6084/m9.figshare.5769732.v4	https://doi.org/10.6084/m9.figshare.5769732.v4
RANDOM.ID_204	dataset compilation	204_EPI.PER.PAT_3	17C.Characteristics_FN_Episodes	figshare	doi:10.6084/m9.figshare.5769732.v4	https://doi.org/10.6084/m9.figshare.5769732.v4
RANDOM.ID_204	dataset compilation	204_EPI.PER.PAT_4	17C.Characteristics_FN_Episodes	figshare	doi:10.6084/m9.figshare.5769732.v4	https://doi.org/10.6084/m9.figshare.5769732.v4
RANDOM.ID_205	dataset compilation	205_EPI.PER.PAT_1	17C.Characteristics_FN_Episodes	figshare	doi:10.6084/m9.figshare.5769732.v4	https://doi.org/10.6084/m9.figshare.5769732.v4
RANDOM.ID_205	dataset compilation	205_EPI.PER.PAT_2	17C.Characteristics_FN_Episodes	figshare	doi:10.6084/m9.figshare.5769732.v4	https://doi.org/10.6084/m9.figshare.5769732.v4
RANDOM.ID_206	dataset compilation	206_EPI.PER.PAT_1	17C.Characteristics_FN_Episodes	figshare	doi:10.6084/m9.figshare.5769732.v4	https://doi.org/10.6084/m9.figshare.5769732.v4
RANDOM.ID_207	dataset compilation	207_EPI.PER.PAT_1	17C.Characteristics_FN_Episodes	figshare	doi:10.6084/m9.figshare.5769732.v4	https://doi.org/10.6084/m9.figshare.5769732.v4
RANDOM.ID_207	dataset compilation	207_EPI.PER.PAT_2	17C.Characteristics_FN_Episodes	figshare	doi:10.6084/m9.figshare.5769732.v4	https://doi.org/10.6084/m9.figshare.5769732.v4
RANDOM.ID_208	dataset compilation	208_EPI.PER.PAT_1	17C.Characteristics_FN_Episodes	figshare	doi:10.6084/m9.figshare.5769732.v4	https://doi.org/10.6084/m9.figshare.5769732.v4
RANDOM.ID_208	dataset compilation	208_EPI.PER.PAT_2	17C.Characteristics_FN_Episodes	figshare	doi:10.6084/m9.figshare.5769732.v4	https://doi.org/10.6084/m9.figshare.5769732.v4
RANDOM.ID_208	dataset compilation	208_EPI.PER.PAT_3	17C.Characteristics_FN_Episodes	figshare	doi:10.6084/m9.figshare.5769732.v4	https://doi.org/10.6084/m9.figshare.5769732.v4
RANDOM.ID_208	dataset compilation	208_EPI.PER.PAT_4	17C.Characteristics_FN_Episodes	figshare	doi:10.6084/m9.figshare.5769732.v4	https://doi.org/10.6084/m9.figshare.5769732.v4
RANDOM.ID_208	dataset compilation	208_EPI.PER.PAT_5	17C.Characteristics_FN_Episodes	figshare	doi:10.6084/m9.figshare.5769732.v4	https://doi.org/10.6084/m9.figshare.5769732.v4
RANDOM.ID_208	dataset compilation	208_EPI.PER.PAT_6	17C.Characteristics_FN_Episodes	figshare	doi:10.6084/m9.figshare.5769732.v4	https://doi.org/10.6084/m9.figshare.5769732.v4
RANDOM.ID_208	dataset compilation	208_EPI.PER.PAT_7	17C.Characteristics_FN_Episodes	figshare	doi:10.6084/m9.figshare.5769732.v4	https://doi.org/10.6084/m9.figshare.5769732.v4
RANDOM.ID_209	dataset compilation	209_EPI.PER.PAT_1	17C.Characteristics_FN_Episodes	figshare	doi:10.6084/m9.figshare.5769732.v4	https://doi.org/10.6084/m9.figshare.5769732.v4
RANDOM.ID_210	dataset compilation	210_EPI.PER.PAT_1	17C.Characteristics_FN_Episodes	figshare	doi:10.6084/m9.figshare.5769732.v4	https://doi.org/10.6084/m9.figshare.5769732.v4
RANDOM.ID_210	dataset compilation	210_EPI.PER.PAT_2	17C.Characteristics_FN_Episodes	figshare	doi:10.6084/m9.figshare.5769732.v4	https://doi.org/10.6084/m9.figshare.5769732.v4
RANDOM.ID_210	dataset compilation	210_EPI.PER.PAT_3	17C.Characteristics_FN_Episodes	figshare	doi:10.6084/m9.figshare.5769732.v4	https://doi.org/10.6084/m9.figshare.5769732.v4
RANDOM.ID_210	dataset compilation	210_EPI.PER.PAT_4	17C.Characteristics_FN_Episodes	figshare	doi:10.6084/m9.figshare.5769732.v4	https://doi.org/10.6084/m9.figshare.5769732.v4
RANDOM.ID_211	dataset compilation	211_EPI.PER.PAT_1	17C.Characteristics_FN_Episodes	figshare	doi:10.6084/m9.figshare.5769732.v4	https://doi.org/10.6084/m9.figshare.5769732.v4
RANDOM.ID_211	dataset compilation	211_EPI.PER.PAT_2	17C.Characteristics_FN_Episodes	figshare	doi:10.6084/m9.figshare.5769732.v4	https://doi.org/10.6084/m9.figshare.5769732.v4
RANDOM.ID_212	dataset compilation	212_EPI.PER.PAT_1	17C.Characteristics_FN_Episodes	figshare	doi:10.6084/m9.figshare.5769732.v4	https://doi.org/10.6084/m9.figshare.5769732.v4
RANDOM.ID_213	dataset compilation	213_EPI.PER.PAT_1	17C.Characteristics_FN_Episodes	figshare	doi:10.6084/m9.figshare.5769732.v4	https://doi.org/10.6084/m9.figshare.5769732.v4
RANDOM.ID_214	dataset compilation	214_EPI.PER.PAT_1	17C.Characteristics_FN_Episodes	figshare	doi:10.6084/m9.figshare.5769732.v4	https://doi.org/10.6084/m9.figshare.5769732.v4
RANDOM.ID_215	dataset compilation	215_EPI.PER.PAT_1	17C.Characteristics_FN_Episodes	figshare	doi:10.6084/m9.figshare.5769732.v4	https://doi.org/10.6084/m9.figshare.5769732.v4
RANDOM.ID_216	dataset compilation	216_EPI.PER.PAT_1	17C.Characteristics_FN_Episodes	figshare	doi:10.6084/m9.figshare.5769732.v4	https://doi.org/10.6084/m9.figshare.5769732.v4
RANDOM.ID_216	dataset compilation	216_EPI.PER.PAT_2	17C.Characteristics_FN_Episodes	figshare	doi:10.6084/m9.figshare.5769732.v4	https://doi.org/10.6084/m9.figshare.5769732.v4
RANDOM.ID_216	dataset compilation	216_EPI.PER.PAT_3	17C.Characteristics_FN_Episodes	figshare	doi:10.6084/m9.figshare.5769732.v4	https://doi.org/10.6084/m9.figshare.5769732.v4
RANDOM.ID_217	dataset compilation	217_EPI.PER.PAT_1	17C.Characteristics_FN_Episodes	figshare	doi:10.6084/m9.figshare.5769732.v4	https://doi.org/10.6084/m9.figshare.5769732.v4
RANDOM.ID_217	dataset compilation	217_EPI.PER.PAT_2	17C.Characteristics_FN_Episodes	figshare	doi:10.6084/m9.figshare.5769732.v4	https://doi.org/10.6084/m9.figshare.5769732.v4
RANDOM.ID_218	dataset compilation	218_EPI.PER.PAT_1	17C.Characteristics_FN_Episodes	figshare	doi:10.6084/m9.figshare.5769732.v4	https://doi.org/10.6084/m9.figshare.5769732.v4
RANDOM.ID_218	dataset compilation	218_EPI.PER.PAT_2	17C.Characteristics_FN_Episodes	figshare	doi:10.6084/m9.figshare.5769732.v4	https://doi.org/10.6084/m9.figshare.5769732.v4
RANDOM.ID_219	dataset compilation	219_EPI.PER.PAT_1	17C.Characteristics_FN_Episodes	figshare	doi:10.6084/m9.figshare.5769732.v4	https://doi.org/10.6084/m9.figshare.5769732.v4
RANDOM.ID_219	dataset compilation	219_EPI.PER.PAT_2	17C.Characteristics_FN_Episodes	figshare	doi:10.6084/m9.figshare.5769732.v4	https://doi.org/10.6084/m9.figshare.5769732.v4
RANDOM.ID_219	dataset compilation	219_EPI.PER.PAT_3	17C.Characteristics_FN_Episodes	figshare	doi:10.6084/m9.figshare.5769732.v4	https://doi.org/10.6084/m9.figshare.5769732.v4
RANDOM.ID_219	dataset compilation	219_EPI.PER.PAT_4	17C.Characteristics_FN_Episodes	figshare	doi:10.6084/m9.figshare.5769732.v4	https://doi.org/10.6084/m9.figshare.5769732.v4
RANDOM.ID_219	dataset compilation	219_EPI.PER.PAT_5	17C.Characteristics_FN_Episodes	figshare	doi:10.6084/m9.figshare.5769732.v4	https://doi.org/10.6084/m9.figshare.5769732.v4
RANDOM.ID_219	dataset compilation	219_EPI.PER.PAT_6	17C.Characteristics_FN_Episodes	figshare	doi:10.6084/m9.figshare.5769732.v4	https://doi.org/10.6084/m9.figshare.5769732.v4
RANDOM.ID_219	dataset compilation	219_EPI.PER.PAT_7	17C.Characteristics_FN_Episodes	figshare	doi:10.6084/m9.figshare.5769732.v4	https://doi.org/10.6084/m9.figshare.5769732.v4
RANDOM.ID_220	dataset compilation	220_EPI.PER.PAT_1	17C.Characteristics_FN_Episodes	figshare	doi:10.6084/m9.figshare.5769732.v4	https://doi.org/10.6084/m9.figshare.5769732.v4
RANDOM.ID_220	dataset compilation	220_EPI.PER.PAT_2	17C.Characteristics_FN_Episodes	figshare	doi:10.6084/m9.figshare.5769732.v4	https://doi.org/10.6084/m9.figshare.5769732.v4
RANDOM.ID_220	dataset compilation	220_EPI.PER.PAT_3	17C.Characteristics_FN_Episodes	figshare	doi:10.6084/m9.figshare.5769732.v4	https://doi.org/10.6084/m9.figshare.5769732.v4
RANDOM.ID_221	dataset compilation	221_EPI.PER.PAT_1	17C.Characteristics_FN_Episodes	figshare	doi:10.6084/m9.figshare.5769732.v4	https://doi.org/10.6084/m9.figshare.5769732.v4
RANDOM.ID_222	dataset compilation	222_EPI.PER.PAT_1	17C.Characteristics_FN_Episodes	figshare	doi:10.6084/m9.figshare.5769732.v4	https://doi.org/10.6084/m9.figshare.5769732.v4
RANDOM.ID_222	dataset compilation	222_EPI.PER.PAT_2	17C.Characteristics_FN_Episodes	figshare	doi:10.6084/m9.figshare.5769732.v4	https://doi.org/10.6084/m9.figshare.5769732.v4
RANDOM.ID_222	dataset compilation	222_EPI.PER.PAT_3	17C.Characteristics_FN_Episodes	figshare	doi:10.6084/m9.figshare.5769732.v4	https://doi.org/10.6084/m9.figshare.5769732.v4
RANDOM.ID_222	dataset compilation	222_EPI.PER.PAT_4	17C.Characteristics_FN_Episodes	figshare	doi:10.6084/m9.figshare.5769732.v4	https://doi.org/10.6084/m9.figshare.5769732.v4
RANDOM.ID_222	dataset compilation	222_EPI.PER.PAT_5	17C.Characteristics_FN_Episodes	figshare	doi:10.6084/m9.figshare.5769732.v4	https://doi.org/10.6084/m9.figshare.5769732.v4
RANDOM.ID_223	dataset compilation	223_EPI.PER.PAT_1	17C.Characteristics_FN_Episodes	figshare	doi:10.6084/m9.figshare.5769732.v4	https://doi.org/10.6084/m9.figshare.5769732.v4
RANDOM.ID_223	dataset compilation	223_EPI.PER.PAT_2	17C.Characteristics_FN_Episodes	figshare	doi:10.6084/m9.figshare.5769732.v4	https://doi.org/10.6084/m9.figshare.5769732.v4
RANDOM.ID_223	dataset compilation	223_EPI.PER.PAT_3	17C.Characteristics_FN_Episodes	figshare	doi:10.6084/m9.figshare.5769732.v4	https://doi.org/10.6084/m9.figshare.5769732.v4
RANDOM.ID_223	dataset compilation	223_EPI.PER.PAT_4	17C.Characteristics_FN_Episodes	figshare	doi:10.6084/m9.figshare.5769732.v4	https://doi.org/10.6084/m9.figshare.5769732.v4
RANDOM.ID_223	dataset compilation	223_EPI.PER.PAT_5	17C.Characteristics_FN_Episodes	figshare	doi:10.6084/m9.figshare.5769732.v4	https://doi.org/10.6084/m9.figshare.5769732.v4
RANDOM.ID_224	dataset compilation	224_EPI.PER.PAT_1	17C.Characteristics_FN_Episodes	figshare	doi:10.6084/m9.figshare.5769732.v4	https://doi.org/10.6084/m9.figshare.5769732.v4
RANDOM.ID_225	dataset compilation	225_EPI.PER.PAT_1	17C.Characteristics_FN_Episodes	figshare	doi:10.6084/m9.figshare.5769732.v4	https://doi.org/10.6084/m9.figshare.5769732.v4
RANDOM.ID_225	dataset compilation	225_EPI.PER.PAT_2	17C.Characteristics_FN_Episodes	figshare	doi:10.6084/m9.figshare.5769732.v4	https://doi.org/10.6084/m9.figshare.5769732.v4
RANDOM.ID_225	dataset compilation	225_EPI.PER.PAT_3	17C.Characteristics_FN_Episodes	figshare	doi:10.6084/m9.figshare.5769732.v4	https://doi.org/10.6084/m9.figshare.5769732.v4
RANDOM.ID_225	dataset compilation	225_EPI.PER.PAT_4	17C.Characteristics_FN_Episodes	figshare	doi:10.6084/m9.figshare.5769732.v4	https://doi.org/10.6084/m9.figshare.5769732.v4
RANDOM.ID_226	dataset compilation	226_EPI.PER.PAT_1	17C.Characteristics_FN_Episodes	figshare	doi:10.6084/m9.figshare.5769732.v4	https://doi.org/10.6084/m9.figshare.5769732.v4
RANDOM.ID_226	dataset compilation	226_EPI.PER.PAT_2	17C.Characteristics_FN_Episodes	figshare	doi:10.6084/m9.figshare.5769732.v4	https://doi.org/10.6084/m9.figshare.5769732.v4
RANDOM.ID_226	dataset compilation	226_EPI.PER.PAT_3	17C.Characteristics_FN_Episodes	figshare	doi:10.6084/m9.figshare.5769732.v4	https://doi.org/10.6084/m9.figshare.5769732.v4
RANDOM.ID_226	dataset compilation	226_EPI.PER.PAT_4	17C.Characteristics_FN_Episodes	figshare	doi:10.6084/m9.figshare.5769732.v4	https://doi.org/10.6084/m9.figshare.5769732.v4
RANDOM.ID_227	dataset compilation	227_EPI.PER.PAT_1	17C.Characteristics_FN_Episodes	figshare	doi:10.6084/m9.figshare.5769732.v4	https://doi.org/10.6084/m9.figshare.5769732.v4
RANDOM.ID_227	dataset compilation	227_EPI.PER.PAT_2	17C.Characteristics_FN_Episodes	figshare	doi:10.6084/m9.figshare.5769732.v4	https://doi.org/10.6084/m9.figshare.5769732.v4
RANDOM.ID_228	dataset compilation	228_EPI.PER.PAT_1	17C.Characteristics_FN_Episodes	figshare	doi:10.6084/m9.figshare.5769732.v4	https://doi.org/10.6084/m9.figshare.5769732.v4
RANDOM.ID_228	dataset compilation	228_EPI.PER.PAT_2	17C.Characteristics_FN_Episodes	figshare	doi:10.6084/m9.figshare.5769732.v4	https://doi.org/10.6084/m9.figshare.5769732.v4
RANDOM.ID_228	dataset compilation	228_EPI.PER.PAT_3	17C.Characteristics_FN_Episodes	figshare	doi:10.6084/m9.figshare.5769732.v4	https://doi.org/10.6084/m9.figshare.5769732.v4
RANDOM.ID_228	dataset compilation	228_EPI.PER.PAT_4	17C.Characteristics_FN_Episodes	figshare	doi:10.6084/m9.figshare.5769732.v4	https://doi.org/10.6084/m9.figshare.5769732.v4
RANDOM.ID_228	dataset compilation	228_EPI.PER.PAT_5	17C.Characteristics_FN_Episodes	figshare	doi:10.6084/m9.figshare.5769732.v4	https://doi.org/10.6084/m9.figshare.5769732.v4
RANDOM.ID_228	dataset compilation	228_EPI.PER.PAT_6	17C.Characteristics_FN_Episodes	figshare	doi:10.6084/m9.figshare.5769732.v4	https://doi.org/10.6084/m9.figshare.5769732.v4
RANDOM.ID_229	dataset compilation	229_EPI.PER.PAT_1	17C.Characteristics_FN_Episodes	figshare	doi:10.6084/m9.figshare.5769732.v4	https://doi.org/10.6084/m9.figshare.5769732.v4
RANDOM.ID_229	dataset compilation	229_EPI.PER.PAT_2	17C.Characteristics_FN_Episodes	figshare	doi:10.6084/m9.figshare.5769732.v4	https://doi.org/10.6084/m9.figshare.5769732.v4
RANDOM.ID_230	dataset compilation	230_EPI.PER.PAT_1	17C.Characteristics_FN_Episodes	figshare	doi:10.6084/m9.figshare.5769732.v4	https://doi.org/10.6084/m9.figshare.5769732.v4
RANDOM.ID_230	dataset compilation	230_EPI.PER.PAT_2	17C.Characteristics_FN_Episodes	figshare	doi:10.6084/m9.figshare.5769732.v4	https://doi.org/10.6084/m9.figshare.5769732.v4
RANDOM.ID_231	dataset compilation	231_EPI.PER.PAT_1	17C.Characteristics_FN_Episodes	figshare	doi:10.6084/m9.figshare.5769732.v4	https://doi.org/10.6084/m9.figshare.5769732.v4
RANDOM.ID_231	dataset compilation	231_EPI.PER.PAT_2	17C.Characteristics_FN_Episodes	figshare	doi:10.6084/m9.figshare.5769732.v4	https://doi.org/10.6084/m9.figshare.5769732.v4
RANDOM.ID_231	dataset compilation	231_EPI.PER.PAT_3	17C.Characteristics_FN_Episodes	figshare	doi:10.6084/m9.figshare.5769732.v4	https://doi.org/10.6084/m9.figshare.5769732.v4
RANDOM.ID_231	dataset compilation	231_EPI.PER.PAT_4	17C.Characteristics_FN_Episodes	figshare	doi:10.6084/m9.figshare.5769732.v4	https://doi.org/10.6084/m9.figshare.5769732.v4
RANDOM.ID_231	dataset compilation	231_EPI.PER.PAT_5	17C.Characteristics_FN_Episodes	figshare	doi:10.6084/m9.figshare.5769732.v4	https://doi.org/10.6084/m9.figshare.5769732.v4
RANDOM.ID_231	dataset compilation	231_EPI.PER.PAT_6	17C.Characteristics_FN_Episodes	figshare	doi:10.6084/m9.figshare.5769732.v4	https://doi.org/10.6084/m9.figshare.5769732.v4
RANDOM.ID_231	dataset compilation	231_EPI.PER.PAT_7	17C.Characteristics_FN_Episodes	figshare	doi:10.6084/m9.figshare.5769732.v4	https://doi.org/10.6084/m9.figshare.5769732.v4
RANDOM.ID_231	dataset compilation	231_EPI.PER.PAT_8	17C.Characteristics_FN_Episodes	figshare	doi:10.6084/m9.figshare.5769732.v4	https://doi.org/10.6084/m9.figshare.5769732.v4
RANDOM.ID_231	dataset compilation	231_EPI.PER.PAT_9	17C.Characteristics_FN_Episodes	figshare	doi:10.6084/m9.figshare.5769732.v4	https://doi.org/10.6084/m9.figshare.5769732.v4
RANDOM.ID_232	dataset compilation	232_EPI.PER.PAT_1	17C.Characteristics_FN_Episodes	figshare	doi:10.6084/m9.figshare.5769732.v4	https://doi.org/10.6084/m9.figshare.5769732.v4
RANDOM.ID_232	dataset compilation	232_EPI.PER.PAT_2	17C.Characteristics_FN_Episodes	figshare	doi:10.6084/m9.figshare.5769732.v4	https://doi.org/10.6084/m9.figshare.5769732.v4
RANDOM.ID_232	dataset compilation	232_EPI.PER.PAT_3	17C.Characteristics_FN_Episodes	figshare	doi:10.6084/m9.figshare.5769732.v4	https://doi.org/10.6084/m9.figshare.5769732.v4
RANDOM.ID_232	dataset compilation	232_EPI.PER.PAT_4	17C.Characteristics_FN_Episodes	figshare	doi:10.6084/m9.figshare.5769732.v4	https://doi.org/10.6084/m9.figshare.5769732.v4
RANDOM.ID_233	dataset compilation	233_EPI.PER.PAT_1	17C.Characteristics_FN_Episodes	figshare	doi:10.6084/m9.figshare.5769732.v4	https://doi.org/10.6084/m9.figshare.5769732.v4
RANDOM.ID_233	dataset compilation	233_EPI.PER.PAT_2	17C.Characteristics_FN_Episodes	figshare	doi:10.6084/m9.figshare.5769732.v4	https://doi.org/10.6084/m9.figshare.5769732.v4
RANDOM.ID_233	dataset compilation	233_EPI.PER.PAT_3	17C.Characteristics_FN_Episodes	figshare	doi:10.6084/m9.figshare.5769732.v4	https://doi.org/10.6084/m9.figshare.5769732.v4
RANDOM.ID_234	dataset compilation	234_EPI.PER.PAT_1	17C.Characteristics_FN_Episodes	figshare	doi:10.6084/m9.figshare.5769732.v4	https://doi.org/10.6084/m9.figshare.5769732.v4
RANDOM.ID_235	dataset compilation	235_EPI.PER.PAT_1	17C.Characteristics_FN_Episodes	figshare	doi:10.6084/m9.figshare.5769732.v4	https://doi.org/10.6084/m9.figshare.5769732.v4
RANDOM.ID_236	dataset compilation	236_EPI.PER.PAT_1	17C.Characteristics_FN_Episodes	figshare	doi:10.6084/m9.figshare.5769732.v4	https://doi.org/10.6084/m9.figshare.5769732.v4
RANDOM.ID_236	dataset compilation	236_EPI.PER.PAT_2	17C.Characteristics_FN_Episodes	figshare	doi:10.6084/m9.figshare.5769732.v4	https://doi.org/10.6084/m9.figshare.5769732.v4
RANDOM.ID_237	dataset compilation	237_EPI.PER.PAT_1	17C.Characteristics_FN_Episodes	figshare	doi:10.6084/m9.figshare.5769732.v4	https://doi.org/10.6084/m9.figshare.5769732.v4
RANDOM.ID_238	dataset compilation	238_EPI.PER.PAT_1	17C.Characteristics_FN_Episodes	figshare	doi:10.6084/m9.figshare.5769732.v4	https://doi.org/10.6084/m9.figshare.5769732.v4
RANDOM.ID_239	dataset compilation	239_EPI.PER.PAT_1	17C.Characteristics_FN_Episodes	figshare	doi:10.6084/m9.figshare.5769732.v4	https://doi.org/10.6084/m9.figshare.5769732.v4
RANDOM.ID_239	dataset compilation	239_EPI.PER.PAT_2	17C.Characteristics_FN_Episodes	figshare	doi:10.6084/m9.figshare.5769732.v4	https://doi.org/10.6084/m9.figshare.5769732.v4
RANDOM.ID_240	dataset compilation	240_EPI.PER.PAT_1	17C.Characteristics_FN_Episodes	figshare	doi:10.6084/m9.figshare.5769732.v4	https://doi.org/10.6084/m9.figshare.5769732.v4
RANDOM.ID_241	dataset compilation	241_EPI.PER.PAT_1	17C.Characteristics_FN_Episodes	figshare	doi:10.6084/m9.figshare.5769732.v4	https://doi.org/10.6084/m9.figshare.5769732.v4
RANDOM.ID_241	dataset compilation	241_EPI.PER.PAT_2	17C.Characteristics_FN_Episodes	figshare	doi:10.6084/m9.figshare.5769732.v4	https://doi.org/10.6084/m9.figshare.5769732.v4
RANDOM.ID_241	dataset compilation	241_EPI.PER.PAT_3	17C.Characteristics_FN_Episodes	figshare	doi:10.6084/m9.figshare.5769732.v4	https://doi.org/10.6084/m9.figshare.5769732.v4
RANDOM.ID_242	dataset compilation	242_EPI.PER.PAT_1	17C.Characteristics_FN_Episodes	figshare	doi:10.6084/m9.figshare.5769732.v4	https://doi.org/10.6084/m9.figshare.5769732.v4
RANDOM.ID_242	dataset compilation	242_EPI.PER.PAT_2	17C.Characteristics_FN_Episodes	figshare	doi:10.6084/m9.figshare.5769732.v4	https://doi.org/10.6084/m9.figshare.5769732.v4
RANDOM.ID_242	dataset compilation	242_EPI.PER.PAT_3	17C.Characteristics_FN_Episodes	figshare	doi:10.6084/m9.figshare.5769732.v4	https://doi.org/10.6084/m9.figshare.5769732.v4
RANDOM.ID_242	dataset compilation	242_EPI.PER.PAT_4	17C.Characteristics_FN_Episodes	figshare	doi:10.6084/m9.figshare.5769732.v4	https://doi.org/10.6084/m9.figshare.5769732.v4
RANDOM.ID_242	dataset compilation	242_EPI.PER.PAT_5	17C.Characteristics_FN_Episodes	figshare	doi:10.6084/m9.figshare.5769732.v4	https://doi.org/10.6084/m9.figshare.5769732.v4
RANDOM.ID_243	dataset compilation	243_EPI.PER.PAT_1	17C.Characteristics_FN_Episodes	figshare	doi:10.6084/m9.figshare.5769732.v4	https://doi.org/10.6084/m9.figshare.5769732.v4
RANDOM.ID_244	dataset compilation	244_EPI.PER.PAT_1	17C.Characteristics_FN_Episodes	figshare	doi:10.6084/m9.figshare.5769732.v4	https://doi.org/10.6084/m9.figshare.5769732.v4
RANDOM.ID_244	dataset compilation	244_EPI.PER.PAT_2	17C.Characteristics_FN_Episodes	figshare	doi:10.6084/m9.figshare.5769732.v4	https://doi.org/10.6084/m9.figshare.5769732.v4
RANDOM.ID_244	dataset compilation	244_EPI.PER.PAT_3	17C.Characteristics_FN_Episodes	figshare	doi:10.6084/m9.figshare.5769732.v4	https://doi.org/10.6084/m9.figshare.5769732.v4
RANDOM.ID_245	dataset compilation	245_EPI.PER.PAT_1	17C.Characteristics_FN_Episodes	figshare	doi:10.6084/m9.figshare.5769732.v4	https://doi.org/10.6084/m9.figshare.5769732.v4
RANDOM.ID_245	dataset compilation	245_EPI.PER.PAT_2	17C.Characteristics_FN_Episodes	figshare	doi:10.6084/m9.figshare.5769732.v4	https://doi.org/10.6084/m9.figshare.5769732.v4
RANDOM.ID_246	dataset compilation	246_EPI.PER.PAT_1	17C.Characteristics_FN_Episodes	figshare	doi:10.6084/m9.figshare.5769732.v4	https://doi.org/10.6084/m9.figshare.5769732.v4
RANDOM.ID_246	dataset compilation	246_EPI.PER.PAT_2	17C.Characteristics_FN_Episodes	figshare	doi:10.6084/m9.figshare.5769732.v4	https://doi.org/10.6084/m9.figshare.5769732.v4
RANDOM.ID_246	dataset compilation	246_EPI.PER.PAT_3	17C.Characteristics_FN_Episodes	figshare	doi:10.6084/m9.figshare.5769732.v4	https://doi.org/10.6084/m9.figshare.5769732.v4
RANDOM.ID_246	dataset compilation	246_EPI.PER.PAT_4	17C.Characteristics_FN_Episodes	figshare	doi:10.6084/m9.figshare.5769732.v4	https://doi.org/10.6084/m9.figshare.5769732.v4
RANDOM.ID_247	dataset compilation	247_EPI.PER.PAT_1	17C.Characteristics_FN_Episodes	figshare	doi:10.6084/m9.figshare.5769732.v4	https://doi.org/10.6084/m9.figshare.5769732.v4
RANDOM.ID_247	dataset compilation	247_EPI.PER.PAT_2	17C.Characteristics_FN_Episodes	figshare	doi:10.6084/m9.figshare.5769732.v4	https://doi.org/10.6084/m9.figshare.5769732.v4
RANDOM.ID_248	dataset compilation	248_EPI.PER.PAT_1	17C.Characteristics_FN_Episodes	figshare	doi:10.6084/m9.figshare.5769732.v4	https://doi.org/10.6084/m9.figshare.5769732.v4
RANDOM.ID_248	dataset compilation	248_EPI.PER.PAT_2	17C.Characteristics_FN_Episodes	figshare	doi:10.6084/m9.figshare.5769732.v4	https://doi.org/10.6084/m9.figshare.5769732.v4
RANDOM.ID_248	dataset compilation	248_EPI.PER.PAT_3	17C.Characteristics_FN_Episodes	figshare	doi:10.6084/m9.figshare.5769732.v4	https://doi.org/10.6084/m9.figshare.5769732.v4
RANDOM.ID_249	dataset compilation	249_EPI.PER.PAT_1	17C.Characteristics_FN_Episodes	figshare	doi:10.6084/m9.figshare.5769732.v4	https://doi.org/10.6084/m9.figshare.5769732.v4
RANDOM.ID_249	dataset compilation	249_EPI.PER.PAT_2	17C.Characteristics_FN_Episodes	figshare	doi:10.6084/m9.figshare.5769732.v4	https://doi.org/10.6084/m9.figshare.5769732.v4
RANDOM.ID_249	dataset compilation	249_EPI.PER.PAT_3	17C.Characteristics_FN_Episodes	figshare	doi:10.6084/m9.figshare.5769732.v4	https://doi.org/10.6084/m9.figshare.5769732.v4
RANDOM.ID_249	dataset compilation	249_EPI.PER.PAT_4	17C.Characteristics_FN_Episodes	figshare	doi:10.6084/m9.figshare.5769732.v4	https://doi.org/10.6084/m9.figshare.5769732.v4
RANDOM.ID_249	dataset compilation	249_EPI.PER.PAT_5	17C.Characteristics_FN_Episodes	figshare	doi:10.6084/m9.figshare.5769732.v4	https://doi.org/10.6084/m9.figshare.5769732.v4
RANDOM.ID_250	dataset compilation	250_EPI.PER.PAT_1	17C.Characteristics_FN_Episodes	figshare	doi:10.6084/m9.figshare.5769732.v4	https://doi.org/10.6084/m9.figshare.5769732.v4
RANDOM.ID_251	dataset compilation	251_EPI.PER.PAT_1	17C.Characteristics_FN_Episodes	figshare	doi:10.6084/m9.figshare.5769732.v4	https://doi.org/10.6084/m9.figshare.5769732.v4
RANDOM.ID_251	dataset compilation	251_EPI.PER.PAT_2	17C.Characteristics_FN_Episodes	figshare	doi:10.6084/m9.figshare.5769732.v4	https://doi.org/10.6084/m9.figshare.5769732.v4
RANDOM.ID_251	dataset compilation	251_EPI.PER.PAT_3	17C.Characteristics_FN_Episodes	figshare	doi:10.6084/m9.figshare.5769732.v4	https://doi.org/10.6084/m9.figshare.5769732.v4
RANDOM.ID_251	dataset compilation	251_EPI.PER.PAT_4	17C.Characteristics_FN_Episodes	figshare	doi:10.6084/m9.figshare.5769732.v4	https://doi.org/10.6084/m9.figshare.5769732.v4
RANDOM.ID_251	dataset compilation	251_EPI.PER.PAT_5	17C.Characteristics_FN_Episodes	figshare	doi:10.6084/m9.figshare.5769732.v4	https://doi.org/10.6084/m9.figshare.5769732.v4
RANDOM.ID_251	dataset compilation	251_EPI.PER.PAT_6	17C.Characteristics_FN_Episodes	figshare	doi:10.6084/m9.figshare.5769732.v4	https://doi.org/10.6084/m9.figshare.5769732.v4
RANDOM.ID_251	dataset compilation	251_EPI.PER.PAT_7	17C.Characteristics_FN_Episodes	figshare	doi:10.6084/m9.figshare.5769732.v4	https://doi.org/10.6084/m9.figshare.5769732.v4
RANDOM.ID_252	dataset compilation	252_EPI.PER.PAT_1	17C.Characteristics_FN_Episodes	figshare	doi:10.6084/m9.figshare.5769732.v4	https://doi.org/10.6084/m9.figshare.5769732.v4
RANDOM.ID_252	dataset compilation	252_EPI.PER.PAT_2	17C.Characteristics_FN_Episodes	figshare	doi:10.6084/m9.figshare.5769732.v4	https://doi.org/10.6084/m9.figshare.5769732.v4
RANDOM.ID_252	dataset compilation	252_EPI.PER.PAT_3	17C.Characteristics_FN_Episodes	figshare	doi:10.6084/m9.figshare.5769732.v4	https://doi.org/10.6084/m9.figshare.5769732.v4
RANDOM.ID_253	dataset compilation	253_EPI.PER.PAT_1	17C.Characteristics_FN_Episodes	figshare	doi:10.6084/m9.figshare.5769732.v4	https://doi.org/10.6084/m9.figshare.5769732.v4
RANDOM.ID_253	dataset compilation	253_EPI.PER.PAT_2	17C.Characteristics_FN_Episodes	figshare	doi:10.6084/m9.figshare.5769732.v4	https://doi.org/10.6084/m9.figshare.5769732.v4
RANDOM.ID_253	dataset compilation	253_EPI.PER.PAT_3	17C.Characteristics_FN_Episodes	figshare	doi:10.6084/m9.figshare.5769732.v4	https://doi.org/10.6084/m9.figshare.5769732.v4
RANDOM.ID_254	dataset compilation	254_EPI.PER.PAT_1	17C.Characteristics_FN_Episodes	figshare	doi:10.6084/m9.figshare.5769732.v4	https://doi.org/10.6084/m9.figshare.5769732.v4
RANDOM.ID_254	dataset compilation	254_EPI.PER.PAT_2	17C.Characteristics_FN_Episodes	figshare	doi:10.6084/m9.figshare.5769732.v4	https://doi.org/10.6084/m9.figshare.5769732.v4
RANDOM.ID_254	dataset compilation	254_EPI.PER.PAT_3	17C.Characteristics_FN_Episodes	figshare	doi:10.6084/m9.figshare.5769732.v4	https://doi.org/10.6084/m9.figshare.5769732.v4
RANDOM.ID_255	dataset compilation	255_EPI.PER.PAT_1	17C.Characteristics_FN_Episodes	figshare	doi:10.6084/m9.figshare.5769732.v4	https://doi.org/10.6084/m9.figshare.5769732.v4
RANDOM.ID_256	dataset compilation	256_EPI.PER.PAT_1	17C.Characteristics_FN_Episodes	figshare	doi:10.6084/m9.figshare.5769732.v4	https://doi.org/10.6084/m9.figshare.5769732.v4
RANDOM.ID_256	dataset compilation	256_EPI.PER.PAT_2	17C.Characteristics_FN_Episodes	figshare	doi:10.6084/m9.figshare.5769732.v4	https://doi.org/10.6084/m9.figshare.5769732.v4
RANDOM.ID_256	dataset compilation	256_EPI.PER.PAT_3	17C.Characteristics_FN_Episodes	figshare	doi:10.6084/m9.figshare.5769732.v4	https://doi.org/10.6084/m9.figshare.5769732.v4
RANDOM.ID_256	dataset compilation	256_EPI.PER.PAT_4	17C.Characteristics_FN_Episodes	figshare	doi:10.6084/m9.figshare.5769732.v4	https://doi.org/10.6084/m9.figshare.5769732.v4
RANDOM.ID_256	dataset compilation	256_EPI.PER.PAT_5	17C.Characteristics_FN_Episodes	figshare	doi:10.6084/m9.figshare.5769732.v4	https://doi.org/10.6084/m9.figshare.5769732.v4
RANDOM.ID_257	dataset compilation	257_EPI.PER.PAT_1	17C.Characteristics_FN_Episodes	figshare	doi:10.6084/m9.figshare.5769732.v4	https://doi.org/10.6084/m9.figshare.5769732.v4
RANDOM.ID_257	dataset compilation	257_EPI.PER.PAT_2	17C.Characteristics_FN_Episodes	figshare	doi:10.6084/m9.figshare.5769732.v4	https://doi.org/10.6084/m9.figshare.5769732.v4
RANDOM.ID_258	dataset compilation	258_EPI.PER.PAT_1	17C.Characteristics_FN_Episodes	figshare	doi:10.6084/m9.figshare.5769732.v4	https://doi.org/10.6084/m9.figshare.5769732.v4
RANDOM.ID_258	dataset compilation	258_EPI.PER.PAT_2	17C.Characteristics_FN_Episodes	figshare	doi:10.6084/m9.figshare.5769732.v4	https://doi.org/10.6084/m9.figshare.5769732.v4
RANDOM.ID_259	dataset compilation	259_EPI.PER.PAT_1	17C.Characteristics_FN_Episodes	figshare	doi:10.6084/m9.figshare.5769732.v4	https://doi.org/10.6084/m9.figshare.5769732.v4
RANDOM.ID_259	dataset compilation	259_EPI.PER.PAT_2	17C.Characteristics_FN_Episodes	figshare	doi:10.6084/m9.figshare.5769732.v4	https://doi.org/10.6084/m9.figshare.5769732.v4
RANDOM.ID_260	dataset compilation	260_EPI.PER.PAT_1	17C.Characteristics_FN_Episodes	figshare	doi:10.6084/m9.figshare.5769732.v4	https://doi.org/10.6084/m9.figshare.5769732.v4
RANDOM.ID_261	dataset compilation	261_EPI.PER.PAT_1	17C.Characteristics_FN_Episodes	figshare	doi:10.6084/m9.figshare.5769732.v4	https://doi.org/10.6084/m9.figshare.5769732.v4
RANDOM.ID_261	dataset compilation	261_EPI.PER.PAT_2	17C.Characteristics_FN_Episodes	figshare	doi:10.6084/m9.figshare.5769732.v4	https://doi.org/10.6084/m9.figshare.5769732.v4
RANDOM.ID_262	dataset compilation	262_EPI.PER.PAT_1	17C.Characteristics_FN_Episodes	figshare	doi:10.6084/m9.figshare.5769732.v4	https://doi.org/10.6084/m9.figshare.5769732.v4
RANDOM.ID_262	dataset compilation	262_EPI.PER.PAT_2	17C.Characteristics_FN_Episodes	figshare	doi:10.6084/m9.figshare.5769732.v4	https://doi.org/10.6084/m9.figshare.5769732.v4
RANDOM.ID_263	dataset compilation	263_EPI.PER.PAT_1	17C.Characteristics_FN_Episodes	figshare	doi:10.6084/m9.figshare.5769732.v4	https://doi.org/10.6084/m9.figshare.5769732.v4
RANDOM.ID_263	dataset compilation	263_EPI.PER.PAT_1	17C.Characteristics_FN_Episodes	figshare	doi:10.6084/m9.figshare.5769732.v4	https://doi.org/10.6084/m9.figshare.5769732.v4
RANDOM.ID_263	dataset compilation	263_EPI.PER.PAT_2	17C.Characteristics_FN_Episodes	figshare	doi:10.6084/m9.figshare.5769732.v4	https://doi.org/10.6084/m9.figshare.5769732.v4
RANDOM.ID_264	dataset compilation	264_EPI.PER.PAT_1	17C.Characteristics_FN_Episodes	figshare	doi:10.6084/m9.figshare.5769732.v4	https://doi.org/10.6084/m9.figshare.5769732.v4
RANDOM.ID_265	dataset compilation	265_EPI.PER.PAT_1	17C.Characteristics_FN_Episodes	figshare	doi:10.6084/m9.figshare.5769732.v4	https://doi.org/10.6084/m9.figshare.5769732.v4
RANDOM.ID_265	dataset compilation	265_EPI.PER.PAT_2	17C.Characteristics_FN_Episodes	figshare	doi:10.6084/m9.figshare.5769732.v4	https://doi.org/10.6084/m9.figshare.5769732.v4
RANDOM.ID_265	dataset compilation	265_EPI.PER.PAT_3	17C.Characteristics_FN_Episodes	figshare	doi:10.6084/m9.figshare.5769732.v4	https://doi.org/10.6084/m9.figshare.5769732.v4
RANDOM.ID_265	dataset compilation	265_EPI.PER.PAT_4	17C.Characteristics_FN_Episodes	figshare	doi:10.6084/m9.figshare.5769732.v4	https://doi.org/10.6084/m9.figshare.5769732.v4
RANDOM.ID_266	dataset compilation	266_EPI.PER.PAT_1	17C.Characteristics_FN_Episodes	figshare	doi:10.6084/m9.figshare.5769732.v4	https://doi.org/10.6084/m9.figshare.5769732.v4
RANDOM.ID_267	dataset compilation	267_EPI.PER.PAT_1	17C.Characteristics_FN_Episodes	figshare	doi:10.6084/m9.figshare.5769732.v4	https://doi.org/10.6084/m9.figshare.5769732.v4
RANDOM.ID_268	dataset compilation	268_EPI.PER.PAT_1	17C.Characteristics_FN_Episodes	figshare	doi:10.6084/m9.figshare.5769732.v4	https://doi.org/10.6084/m9.figshare.5769732.v4
RANDOM.ID_269	dataset compilation	269_EPI.PER.PAT_1	17C.Characteristics_FN_Episodes	figshare	doi:10.6084/m9.figshare.5769732.v4	https://doi.org/10.6084/m9.figshare.5769732.v4
RANDOM.ID_270	dataset compilation	270_EPI.PER.PAT_1	17C.Characteristics_FN_Episodes	figshare	doi:10.6084/m9.figshare.5769732.v4	https://doi.org/10.6084/m9.figshare.5769732.v4
RANDOM.ID_270	dataset compilation	270_EPI.PER.PAT_2	17C.Characteristics_FN_Episodes	figshare	doi:10.6084/m9.figshare.5769732.v4	https://doi.org/10.6084/m9.figshare.5769732.v4
RANDOM.ID_270	dataset compilation	270_EPI.PER.PAT_3	17C.Characteristics_FN_Episodes	figshare	doi:10.6084/m9.figshare.5769732.v4	https://doi.org/10.6084/m9.figshare.5769732.v4
RANDOM.ID_271	dataset compilation	271_EPI.PER.PAT_1	17C.Characteristics_FN_Episodes	figshare	doi:10.6084/m9.figshare.5769732.v4	https://doi.org/10.6084/m9.figshare.5769732.v4
RANDOM.ID_271	dataset compilation	271_EPI.PER.PAT_2	17C.Characteristics_FN_Episodes	figshare	doi:10.6084/m9.figshare.5769732.v4	https://doi.org/10.6084/m9.figshare.5769732.v4
RANDOM.ID_271	dataset compilation	271_EPI.PER.PAT_3	17C.Characteristics_FN_Episodes	figshare	doi:10.6084/m9.figshare.5769732.v4	https://doi.org/10.6084/m9.figshare.5769732.v4
RANDOM.ID_271	dataset compilation	271_EPI.PER.PAT_4	17C.Characteristics_FN_Episodes	figshare	doi:10.6084/m9.figshare.5769732.v4	https://doi.org/10.6084/m9.figshare.5769732.v4
RANDOM.ID_272	dataset compilation	272_EPI.PER.PAT_1	17C.Characteristics_FN_Episodes	figshare	doi:10.6084/m9.figshare.5769732.v4	https://doi.org/10.6084/m9.figshare.5769732.v4
RANDOM.ID_272	dataset compilation	272_EPI.PER.PAT_2	17C.Characteristics_FN_Episodes	figshare	doi:10.6084/m9.figshare.5769732.v4	https://doi.org/10.6084/m9.figshare.5769732.v4
RANDOM.ID_273	dataset compilation	273_EPI.PER.PAT_1	17C.Characteristics_FN_Episodes	figshare	doi:10.6084/m9.figshare.5769732.v4	https://doi.org/10.6084/m9.figshare.5769732.v4
RANDOM.ID_274	dataset compilation	274_EPI.PER.PAT_1	17C.Characteristics_FN_Episodes	figshare	doi:10.6084/m9.figshare.5769732.v4	https://doi.org/10.6084/m9.figshare.5769732.v4
RANDOM.ID_274	dataset compilation	274_EPI.PER.PAT_2	17C.Characteristics_FN_Episodes	figshare	doi:10.6084/m9.figshare.5769732.v4	https://doi.org/10.6084/m9.figshare.5769732.v4
RANDOM.ID_275	dataset compilation	275_EPI.PER.PAT_1	17C.Characteristics_FN_Episodes	figshare	doi:10.6084/m9.figshare.5769732.v4	https://doi.org/10.6084/m9.figshare.5769732.v4
RANDOM.ID_275	dataset compilation	275_EPI.PER.PAT_2	17C.Characteristics_FN_Episodes	figshare	doi:10.6084/m9.figshare.5769732.v4	https://doi.org/10.6084/m9.figshare.5769732.v4
RANDOM.ID_275	dataset compilation	275_EPI.PER.PAT_3	17C.Characteristics_FN_Episodes	figshare	doi:10.6084/m9.figshare.5769732.v4	https://doi.org/10.6084/m9.figshare.5769732.v4
RANDOM.ID_275	dataset compilation	275_EPI.PER.PAT_4	17C.Characteristics_FN_Episodes	figshare	doi:10.6084/m9.figshare.5769732.v4	https://doi.org/10.6084/m9.figshare.5769732.v4
RANDOM.ID_276	dataset compilation	276_EPI.PER.PAT_1	17C.Characteristics_FN_Episodes	figshare	doi:10.6084/m9.figshare.5769732.v4	https://doi.org/10.6084/m9.figshare.5769732.v4
RANDOM.ID_276	dataset compilation	276_EPI.PER.PAT_2	17C.Characteristics_FN_Episodes	figshare	doi:10.6084/m9.figshare.5769732.v4	https://doi.org/10.6084/m9.figshare.5769732.v4
RANDOM.ID_277	dataset compilation	277_EPI.PER.PAT_1	17C.Characteristics_FN_Episodes	figshare	doi:10.6084/m9.figshare.5769732.v4	https://doi.org/10.6084/m9.figshare.5769732.v4
RANDOM.ID_277	dataset compilation	277_EPI.PER.PAT_2	17C.Characteristics_FN_Episodes	figshare	doi:10.6084/m9.figshare.5769732.v4	https://doi.org/10.6084/m9.figshare.5769732.v4
RANDOM.ID_277	dataset compilation	277_EPI.PER.PAT_3	17C.Characteristics_FN_Episodes	figshare	doi:10.6084/m9.figshare.5769732.v4	https://doi.org/10.6084/m9.figshare.5769732.v4
RANDOM.ID_277	dataset compilation	277_EPI.PER.PAT_4	17C.Characteristics_FN_Episodes	figshare	doi:10.6084/m9.figshare.5769732.v4	https://doi.org/10.6084/m9.figshare.5769732.v4
RANDOM.ID_277	dataset compilation	277_EPI.PER.PAT_5	17C.Characteristics_FN_Episodes	figshare	doi:10.6084/m9.figshare.5769732.v4	https://doi.org/10.6084/m9.figshare.5769732.v4
RANDOM.ID_277	dataset compilation	277_EPI.PER.PAT_6	17C.Characteristics_FN_Episodes	figshare	doi:10.6084/m9.figshare.5769732.v4	https://doi.org/10.6084/m9.figshare.5769732.v4
RANDOM.ID_278	dataset compilation	278_EPI.PER.PAT_1	17C.Characteristics_FN_Episodes	figshare	doi:10.6084/m9.figshare.5769732.v4	https://doi.org/10.6084/m9.figshare.5769732.v4
RANDOM.ID_278	dataset compilation	278_EPI.PER.PAT_2	17C.Characteristics_FN_Episodes	figshare	doi:10.6084/m9.figshare.5769732.v4	https://doi.org/10.6084/m9.figshare.5769732.v4
RANDOM.ID_278	dataset compilation	278_EPI.PER.PAT_3	17C.Characteristics_FN_Episodes	figshare	doi:10.6084/m9.figshare.5769732.v4	https://doi.org/10.6084/m9.figshare.5769732.v4
RANDOM.ID_278	dataset compilation	278_EPI.PER.PAT_4	17C.Characteristics_FN_Episodes	figshare	doi:10.6084/m9.figshare.5769732.v4	https://doi.org/10.6084/m9.figshare.5769732.v4
RANDOM.ID_279	dataset compilation	279_EPI.PER.PAT_1	17C.Characteristics_FN_Episodes	figshare	doi:10.6084/m9.figshare.5769732.v4	https://doi.org/10.6084/m9.figshare.5769732.v4
RANDOM.ID_279	dataset compilation	279_EPI.PER.PAT_2	17C.Characteristics_FN_Episodes	figshare	doi:10.6084/m9.figshare.5769732.v4	https://doi.org/10.6084/m9.figshare.5769732.v4
RANDOM.ID_280	dataset compilation	280_EPI.PER.PAT_1	17C.Characteristics_FN_Episodes	figshare	doi:10.6084/m9.figshare.5769732.v4	https://doi.org/10.6084/m9.figshare.5769732.v4
RANDOM.ID_280	dataset compilation	280_EPI.PER.PAT_2	17C.Characteristics_FN_Episodes	figshare	doi:10.6084/m9.figshare.5769732.v4	https://doi.org/10.6084/m9.figshare.5769732.v4
RANDOM.ID_281	dataset compilation	281_EPI.PER.PAT_1	17C.Characteristics_FN_Episodes	figshare	doi:10.6084/m9.figshare.5769732.v4	https://doi.org/10.6084/m9.figshare.5769732.v4
RANDOM.ID_281	dataset compilation	281_EPI.PER.PAT_2	17C.Characteristics_FN_Episodes	figshare	doi:10.6084/m9.figshare.5769732.v4	https://doi.org/10.6084/m9.figshare.5769732.v4
RANDOM.ID_281	dataset compilation	281_EPI.PER.PAT_3	17C.Characteristics_FN_Episodes	figshare	doi:10.6084/m9.figshare.5769732.v4	https://doi.org/10.6084/m9.figshare.5769732.v4
RANDOM.ID_282	dataset compilation	282_EPI.PER.PAT_1	17C.Characteristics_FN_Episodes	figshare	doi:10.6084/m9.figshare.5769732.v4	https://doi.org/10.6084/m9.figshare.5769732.v4
RANDOM.ID_282	dataset compilation	282_EPI.PER.PAT_2	17C.Characteristics_FN_Episodes	figshare	doi:10.6084/m9.figshare.5769732.v4	https://doi.org/10.6084/m9.figshare.5769732.v4
RANDOM.ID_283	dataset compilation	283_EPI.PER.PAT_1	17C.Characteristics_FN_Episodes	figshare	doi:10.6084/m9.figshare.5769732.v4	https://doi.org/10.6084/m9.figshare.5769732.v4
RANDOM.ID_283	dataset compilation	283_EPI.PER.PAT_2	17C.Characteristics_FN_Episodes	figshare	doi:10.6084/m9.figshare.5769732.v4	https://doi.org/10.6084/m9.figshare.5769732.v4
RANDOM.ID_283	dataset compilation	283_EPI.PER.PAT_3	17C.Characteristics_FN_Episodes	figshare	doi:10.6084/m9.figshare.5769732.v4	https://doi.org/10.6084/m9.figshare.5769732.v4
RANDOM.ID_283	dataset compilation	283_EPI.PER.PAT_4	17C.Characteristics_FN_Episodes	figshare	doi:10.6084/m9.figshare.5769732.v4	https://doi.org/10.6084/m9.figshare.5769732.v4
RANDOM.ID_283	dataset compilation	283_EPI.PER.PAT_5	17C.Characteristics_FN_Episodes	figshare	doi:10.6084/m9.figshare.5769732.v4	https://doi.org/10.6084/m9.figshare.5769732.v4
RANDOM.ID_284	dataset compilation	284_EPI.PER.PAT_1	17C.Characteristics_FN_Episodes	figshare	doi:10.6084/m9.figshare.5769732.v4	https://doi.org/10.6084/m9.figshare.5769732.v4
RANDOM.ID_284	dataset compilation	284_EPI.PER.PAT_2	17C.Characteristics_FN_Episodes	figshare	doi:10.6084/m9.figshare.5769732.v4	https://doi.org/10.6084/m9.figshare.5769732.v4
RANDOM.ID_285	dataset compilation	285_EPI.PER.PAT_1	17C.Characteristics_FN_Episodes	figshare	doi:10.6084/m9.figshare.5769732.v4	https://doi.org/10.6084/m9.figshare.5769732.v4
RANDOM.ID_286	dataset compilation	286_EPI.PER.PAT_1	17C.Characteristics_FN_Episodes	figshare	doi:10.6084/m9.figshare.5769732.v4	https://doi.org/10.6084/m9.figshare.5769732.v4
RANDOM.ID_286	dataset compilation	286_EPI.PER.PAT_2	17C.Characteristics_FN_Episodes	figshare	doi:10.6084/m9.figshare.5769732.v4	https://doi.org/10.6084/m9.figshare.5769732.v4
RANDOM.ID_287	dataset compilation	287_EPI.PER.PAT_1	17C.Characteristics_FN_Episodes	figshare	doi:10.6084/m9.figshare.5769732.v4	https://doi.org/10.6084/m9.figshare.5769732.v4
RANDOM.ID_287	dataset compilation	287_EPI.PER.PAT_2	17C.Characteristics_FN_Episodes	figshare	doi:10.6084/m9.figshare.5769732.v4	https://doi.org/10.6084/m9.figshare.5769732.v4
RANDOM.ID_287	dataset compilation	287_EPI.PER.PAT_3	17C.Characteristics_FN_Episodes	figshare	doi:10.6084/m9.figshare.5769732.v4	https://doi.org/10.6084/m9.figshare.5769732.v4
RANDOM.ID_288	dataset compilation	288_EPI.PER.PAT_1	17C.Characteristics_FN_Episodes	figshare	doi:10.6084/m9.figshare.5769732.v4	https://doi.org/10.6084/m9.figshare.5769732.v4
RANDOM.ID_289	dataset compilation	289_EPI.PER.PAT_1	17C.Characteristics_FN_Episodes	figshare	doi:10.6084/m9.figshare.5769732.v4	https://doi.org/10.6084/m9.figshare.5769732.v4
RANDOM.ID_289	dataset compilation	289_EPI.PER.PAT_2	17C.Characteristics_FN_Episodes	figshare	doi:10.6084/m9.figshare.5769732.v4	https://doi.org/10.6084/m9.figshare.5769732.v4
RANDOM.ID_289	dataset compilation	289_EPI.PER.PAT_3	17C.Characteristics_FN_Episodes	figshare	doi:10.6084/m9.figshare.5769732.v4	https://doi.org/10.6084/m9.figshare.5769732.v4
RANDOM.ID_289	dataset compilation	289_EPI.PER.PAT_4	17C.Characteristics_FN_Episodes	figshare	doi:10.6084/m9.figshare.5769732.v4	https://doi.org/10.6084/m9.figshare.5769732.v4
RANDOM.ID_290	dataset compilation	290_EPI.PER.PAT_1	17C.Characteristics_FN_Episodes	figshare	doi:10.6084/m9.figshare.5769732.v4	https://doi.org/10.6084/m9.figshare.5769732.v4
RANDOM.ID_290	dataset compilation	290_EPI.PER.PAT_2	17C.Characteristics_FN_Episodes	figshare	doi:10.6084/m9.figshare.5769732.v4	https://doi.org/10.6084/m9.figshare.5769732.v4
RANDOM.ID_290	dataset compilation	290_EPI.PER.PAT_3	17C.Characteristics_FN_Episodes	figshare	doi:10.6084/m9.figshare.5769732.v4	https://doi.org/10.6084/m9.figshare.5769732.v4
RANDOM.ID_290	dataset compilation	290_EPI.PER.PAT_4	17C.Characteristics_FN_Episodes	figshare	doi:10.6084/m9.figshare.5769732.v4	https://doi.org/10.6084/m9.figshare.5769732.v4
RANDOM.ID_291	dataset compilation	291_EPI.PER.PAT_1	17C.Characteristics_FN_Episodes	figshare	doi:10.6084/m9.figshare.5769732.v4	https://doi.org/10.6084/m9.figshare.5769732.v4
RANDOM.ID_291	dataset compilation	291_EPI.PER.PAT_2	17C.Characteristics_FN_Episodes	figshare	doi:10.6084/m9.figshare.5769732.v4	https://doi.org/10.6084/m9.figshare.5769732.v4
RANDOM.ID_291	dataset compilation	291_EPI.PER.PAT_3	17C.Characteristics_FN_Episodes	figshare	doi:10.6084/m9.figshare.5769732.v4	https://doi.org/10.6084/m9.figshare.5769732.v4
